# Supplementary material for: Poly[di-μ3-chlorido-di-μ2-chlorido-{μ4-N,N,N′,N′-tetra­kis­[(diphenyl­phosphan­yl)meth­yl]benzene-1,4-diamine-κ4 P:P′:P′′:P′′′}tetra­copper(II)]
Source: Acta Crystallogr Sect E Struct Rep Online. 2012 Mar 17;68(Pt 4):m430. doi: 10.1107/S1600536812010860 (PMC3343832; doi:10.1107/S1600536812010860)
Supplement: Supplementary file 1 [file e-68-0m430-sup1.cif]

##############################################################################
#                                                                            #
# This CIF contains the data in a paper accepted for publication in          #
# Acta Crystallographica Section E. It conforms to the requirements of       #
# Notes for Authors for Acta Crystallographica Section E, and has been       #
# peer reviewed under the auspices of the IUCr Commission on Journals.       #
#                                                                            #
# Full details of the Crystallographic Information File format               #
# are given in the paper "The Crystallographic Information File (CIF):       #
# a New Standard Archive File for Crystallography" by S. R. Hall, F. H.      #
# Allen and I. D. Brown [Acta Cryst. (1991), A47, 655-685].                  #
#                                                                            #
# The current version of the core CIF dictionary is obtainable from          #
# ftp://ftp.iucr.org/pub/cif_core.dic.                                       #
#                                                                            #
# Software is freely available for graphical display of the structure(s)     #
# in this CIF. For information consult the CIF software page                 #
# http://www.iucr.org/resources/cif/software.                                #
#                                                                            #
# This file may be used for bona fide research purposes within the           #
# scientific community so long as proper attribution is given to the journal # 
# article from which it was obtained.                                        #
#                                                                            #
##############################################################################
data_I
_audit_creation_method     SHELXL-97
_chemical_name_systematic
;
Poly[di-\m~3~-chlorido-di-\m~2~-chlorido-{\m~4~-
<i>N</i>,<i>N</i>,<i>N</i>',<i>N</i>'-
tetrakis[(diphenylphosphanyl)methyl]benzene-1,4-diamine-
\k^4^<i>P</i>:<i>P</i>':<i>P</i>'':<i>P</i>'''}tetracopper(II)]
;
_chemical_name_common     ?
_chemical_formula_moiety     'C58 H52 Cl4 Cu4 N2 P4'
_chemical_formula_sum     'C58 H52 Cl4 Cu4 N2 P4'
_chemical_formula_iupac     '[Cu4 Cl4 (C58 H52 N2 P4)]'
_chemical_formula_weight     1296.86
_chemical_melting_point     ?
_symmetry_cell_setting     monoclinic
_symmetry_space_group_name_H-M     'P 21/c'
_symmetry_space_group_name_Hall     '-P 2ybc'
loop_
    _symmetry_equiv_pos_as_xyz
    'x, y, z'
    '-x, y+1/2, -z+1/2'
    '-x, -y, -z'
    'x, -y-1/2, z-1/2'
_cell_length_a     10.298(7)
_cell_length_b     17.649(12)
_cell_length_c     18.009(9)
_cell_angle_alpha     90.00
_cell_angle_beta     123.94(3)
_cell_angle_gamma     90.00
_cell_volume     2715(3)
_cell_formula_units_Z     2
_cell_measurement_reflns_used     5682
_cell_measurement_theta_min     2.76
_cell_measurement_theta_max     26.32
_cell_measurement_temperature     296(2)
_exptl_crystal_description     block
_exptl_crystal_colour     colourless
_exptl_crystal_size_max     0.20
_exptl_crystal_size_mid     0.15
_exptl_crystal_size_min     0.13
_exptl_crystal_density_diffrn     1.586
_exptl_crystal_density_meas     ?
_exptl_crystal_density_method     'not measured'
_exptl_crystal_F_000     1316
_exptl_absorpt_coefficient_mu     1.901
_exptl_absorpt_correction_type     multi-scan
_exptl_absorpt_process_details     '(SADABS; Bruker, 1998)'
_exptl_absorpt_correction_T_min     0.852
_exptl_absorpt_correction_T_max     1.000
_exptl_special_details     ?
_diffrn_ambient_temperature     296(2)
_diffrn_radiation_type     MoK\a
_diffrn_radiation_wavelength     0.71073
_diffrn_radiation_source     'fine-focus sealed tube'
_diffrn_radiation_monochromator     graphite
_diffrn_measurement_device_type     'Bruker SMART CCD area-detector'
_diffrn_measurement_method     '\w scans'
_diffrn_detector_area_resol_mean     ?
_diffrn_reflns_number     15819
_diffrn_reflns_av_R_equivalents     0.0853
_diffrn_reflns_av_sigmaI/netI     0.1321
_diffrn_reflns_theta_min     1.79
_diffrn_reflns_theta_max     26.00
_diffrn_reflns_theta_full     26.00
_diffrn_measured_fraction_theta_max     0.998
_diffrn_measured_fraction_theta_full     0.998
_diffrn_reflns_limit_h_min     -12
_diffrn_reflns_limit_h_max     9
_diffrn_reflns_limit_k_min     -19
_diffrn_reflns_limit_k_max     21
_diffrn_reflns_limit_l_min     -21
_diffrn_reflns_limit_l_max     22
_diffrn_standards_number     ?
_diffrn_standards_interval_count     ?
_diffrn_standards_interval_time     ?
_diffrn_standards_decay_%     ?
_refine_special_details
;
Refinement of <i>F</i>^2^ against ALL reflections. The weighted <i>R</i>-factor
<i>wR</i> and goodness of fit <i>S</i> are based on <i>F</i>^2^, conventional
<i>R</i>-factors <i>R</i> are based on <i>F</i>, with <i>F</i> set to zero for
negative <i>F</i>^2^. The threshold expression of <i>F</i>^2^ >
\s(<i>F</i>^2^) is used only for calculating <i>R</i>-factors(gt) <i>etc</i>.
and is not relevant to the choice of reflections for refinement.
<i>R</i>-factors based on <i>F</i>^2^ are statistically about twice as large
as those based on <i>F</i>, and <i>R</i>- factors based on ALL data will be
even larger.
;
_reflns_number_total     5333
_reflns_number_gt     3089
_reflns_threshold_expression     I>2\s(I)
_refine_ls_structure_factor_coef     Fsqd
_refine_ls_matrix_type     full
_refine_ls_R_factor_all     0.1079
_refine_ls_R_factor_gt     0.0541
_refine_ls_wR_factor_gt     0.1237
_refine_ls_wR_factor_ref     0.1428
_refine_ls_goodness_of_fit_ref     0.943
_refine_ls_restrained_S_all     0.943
_refine_ls_number_reflns     5333
_refine_ls_number_parameters     325
_refine_ls_number_restraints     0
_refine_ls_hydrogen_treatment     constr
_refine_ls_weighting_scheme     calc
_refine_ls_weighting_details
                      'w=1/[\s^2^(Fo^2^)+(0.0000P)^2^] where P=(Fo^2^+2Fc^2^)/3'
_atom_sites_solution_hydrogens     geom
_atom_sites_solution_primary     direct
_atom_sites_solution_secondary     difmap
_refine_ls_shift/su_max     0.001
_refine_ls_shift/su_mean     0.000
_refine_diff_density_max     0.697
_refine_diff_density_min     -0.622
_refine_ls_extinction_method     none
_refine_ls_extinction_coef     ?
loop_
    _atom_type_symbol
    _atom_type_description
    _atom_type_scat_dispersion_real
    _atom_type_scat_dispersion_imag
    _atom_type_scat_source
    'C' 'C' 0.0033 0.0016
                         'International Tables Vol C Tables 4.2.6.8 and 6.1.1.4'
    'H' 'H' 0.0000 0.0000
                         'International Tables Vol C Tables 4.2.6.8 and 6.1.1.4'
    'Cl' 'Cl' 0.1484 0.1585
                         'International Tables Vol C Tables 4.2.6.8 and 6.1.1.4'
    'Cu' 'Cu' 0.3201 1.2651
                         'International Tables Vol C Tables 4.2.6.8 and 6.1.1.4'
    'N' 'N' 0.0061 0.0033
                         'International Tables Vol C Tables 4.2.6.8 and 6.1.1.4'
    'O' 'O' 0.0106 0.0060
                         'International Tables Vol C Tables 4.2.6.8 and 6.1.1.4'
    'P' 'P' 0.1023 0.0942
                         'International Tables Vol C Tables 4.2.6.8 and 6.1.1.4'
_computing_data_collection     'SMART (Bruker, 1998)'
_computing_cell_refinement     'SAINT (Bruker, 1998)'
_computing_data_reduction     'SAINT (Bruker, 1998)'
_computing_structure_solution     'SHELXS97 (Sheldrick, 2008)'
_computing_structure_refinement     'SHELXL97 (Sheldrick, 2008)'
_computing_molecular_graphics     'SHELXTL (Sheldrick, 2008)'
_computing_publication_material     'SHELXTL (Sheldrick, 2008)'
loop_
    _atom_site_type_symbol
    _atom_site_label
    _atom_site_fract_x
    _atom_site_fract_y
    _atom_site_fract_z
    _atom_site_U_iso_or_equiv
    _atom_site_adp_type
    _atom_site_calc_flag
    _atom_site_refinement_flags
    _atom_site_occupancy
    _atom_site_symmetry_multiplicity
    _atom_site_disorder_assembly
    _atom_site_disorder_group
    Cu Cu1 -0.45394(8) 0.04466(4) 0.43168(4) 0.0540(2) Uani d . 1 1 . .
    Cu Cu2 -0.15464(7) 0.07255(4) 0.62081(4) 0.0487(2) Uani d . 1 1 . .
    Cl Cl1 -0.30501(14) -0.03659(7) 0.56069(8) 0.0417(3) Uani d . 1 1 . .
    Cl Cl2 -0.32846(15) 0.15805(7) 0.51454(9) 0.0526(4) Uani d . 1 1 . .
    P P1 -0.52339(15) 0.01608(8) 0.29527(8) 0.0402(3) Uani d . 1 1 . .
    P P2 -0.07631(15) -0.08176(7) 0.25371(8) 0.0367(3) Uani d . 1 1 . .
    N N1 -0.2438(4) -0.0268(2) 0.3202(2) 0.0397(10) Uani d . 1 1 . .
    C C1 -0.1055(6) 0.0562(3) 0.4500(3) 0.0370(12) Uani d . 1 1 . .
    H H1A -0.1767 0.0948 0.4172 0.044 Uiso calc R 1 1 . .
    C C2 -0.1233(5) -0.0133(3) 0.4094(3) 0.0336(11) Uani d . 1 1 . .
    C C3 -0.0155(6) -0.0698(3) 0.4619(3) 0.0364(11) Uani d . 1 1 . .
    H H3A -0.0251 -0.1175 0.4372 0.044 Uiso calc R 1 1 . .
    C C4 -0.3712(5) 0.0258(3) 0.2699(3) 0.0393(12) Uani d . 1 1 . .
    H H4A -0.4193 0.0173 0.2064 0.047 Uiso calc R 1 1 . .
    H H4B -0.3304 0.0771 0.2835 0.047 Uiso calc R 1 1 . .
    C C5 -0.5742(6) -0.0830(3) 0.2617(3) 0.0430(13) Uani d . 1 1 . .
    C C6 -0.6482(7) -0.1100(4) 0.1736(4) 0.0658(18) Uani d . 1 1 . .
    H H6A -0.6962 -0.0752 0.1269 0.079 Uiso calc R 1 1 . .
    C C7 -0.6531(8) -0.1842(4) 0.1535(5) 0.077(2) Uani d . 1 1 . .
    H H7A -0.7037 -0.1999 0.0943 0.092 Uiso calc R 1 1 . .
    C C8 -0.5818(8) -0.2361(4) 0.2222(5) 0.087(2) Uani d . 1 1 . .
    H H8A -0.5802 -0.2870 0.2094 0.104 Uiso calc R 1 1 . .
    C C9 -0.5123(8) -0.2134(4) 0.3103(4) 0.088(2) Uani d . 1 1 . .
    H H9A -0.4684 -0.2490 0.3562 0.105 Uiso calc R 1 1 . .
    C C10 -0.5089(7) -0.1380(3) 0.3292(4) 0.0647(17) Uani d . 1 1 . .
    H H10A -0.4619 -0.1230 0.3884 0.078 Uiso calc R 1 1 . .
    C C11 -0.6787(6) 0.0772(3) 0.2085(3) 0.0481(14) Uani d . 1 1 . .
    C C12 -0.7157(8) 0.0836(4) 0.1220(4) 0.078(2) Uani d . 1 1 . .
    H H12A -0.6607 0.0545 0.1053 0.094 Uiso calc R 1 1 . .
    C C13 -0.8307(9) 0.1312(4) 0.0603(4) 0.099(3) Uani d . 1 1 . .
    H H13A -0.8583 0.1319 0.0015 0.118 Uiso calc R 1 1 . .
    C C14 -0.9051(8) 0.1783(4) 0.0868(5) 0.086(2) Uani d . 1 1 . .
    H H14A -0.9836 0.2108 0.0454 0.103 Uiso calc R 1 1 . .
    C C15 -0.8645(7) 0.1776(4) 0.1730(5) 0.0743(19) Uani d . 1 1 . .
    H H15A -0.9118 0.2110 0.1910 0.089 Uiso calc R 1 1 . .
    C C16 -0.7513(7) 0.1263(3) 0.2341(4) 0.0647(17) Uani d . 1 1 . .
    H H16A -0.7245 0.1253 0.2927 0.078 Uiso calc R 1 1 . .
    C C17 -0.2353(5) -0.0931(3) 0.2727(3) 0.0402(12) Uani d . 1 1 . .
    H H17A -0.3346 -0.0990 0.2156 0.048 Uiso calc R 1 1 . .
    H H17B -0.2165 -0.1385 0.3077 0.048 Uiso calc R 1 1 . .
    C C18 -0.1096(5) -0.1626(2) 0.1820(3) 0.0352(11) Uani d . 1 1 . .
    C C19 -0.2520(6) -0.1996(3) 0.1284(3) 0.0516(14) Uani d . 1 1 . .
    H H19A -0.3385 -0.1823 0.1271 0.062 Uiso calc R 1 1 . .
    C C20 -0.2680(7) -0.2612(3) 0.0773(4) 0.0551(15) Uani d . 1 1 . .
    H H20A -0.3647 -0.2849 0.0418 0.066 Uiso calc R 1 1 . .
    C C21 -0.1420(7) -0.2879(3) 0.0785(4) 0.0525(14) Uani d . 1 1 . .
    H H21A -0.1526 -0.3296 0.0441 0.063 Uiso calc R 1 1 . .
    C C22 -0.0008(7) -0.2525(3) 0.1307(4) 0.0548(15) Uani d . 1 1 . .
    H H22A 0.0849 -0.2699 0.1312 0.066 Uiso calc R 1 1 . .
    C C23 0.0160(6) -0.1911(3) 0.1827(3) 0.0453(13) Uani d . 1 1 . .
    H H23A 0.1138 -0.1685 0.2190 0.054 Uiso calc R 1 1 . .
    C C24 -0.1553(6) 0.0012(3) 0.1797(3) 0.0430(13) Uani d . 1 1 . .
    C C25 -0.1172(7) 0.0719(3) 0.2188(4) 0.0545(15) Uani d . 1 1 . .
    H H25A -0.0423 0.0769 0.2798 0.065 Uiso calc R 1 1 . .
    C C26 -0.1918(8) 0.1364(3) 0.1661(5) 0.0701(19) Uani d . 1 1 . .
    H H26A -0.1672 0.1840 0.1928 0.084 Uiso calc R 1 1 . .
    C C27 -0.2981(8) 0.1301(4) 0.0776(4) 0.0710(19) Uani d . 1 1 . .
    H H27A -0.3477 0.1732 0.0435 0.085 Uiso calc R 1 1 . .
    C C28 -0.3334(8) 0.0610(4) 0.0378(4) 0.0714(19) Uani d . 1 1 . .
    H H28A -0.4057 0.0570 -0.0237 0.086 Uiso calc R 1 1 . .
    C C29 -0.2629(7) -0.0035(3) 0.0880(4) 0.0607(17) Uani d . 1 1 . .
    H H29A -0.2878 -0.0505 0.0599 0.073 Uiso calc R 1 1 . .
loop_
    _atom_site_aniso_label
    _atom_site_aniso_U_11
    _atom_site_aniso_U_22
    _atom_site_aniso_U_33
    _atom_site_aniso_U_12
    _atom_site_aniso_U_13
    _atom_site_aniso_U_23
    Cu1 0.0651(5) 0.0619(5) 0.0341(4) 0.0056(3) 0.0270(4) 0.0001(3)
    Cu2 0.0389(4) 0.0554(4) 0.0406(4) -0.0038(3) 0.0154(3) -0.0054(3)
    Cl1 0.0392(7) 0.0407(7) 0.0396(7) -0.0005(5) 0.0187(6) 0.0031(5)
    Cl2 0.0503(8) 0.0430(8) 0.0577(9) 0.0049(6) 0.0259(7) 0.0008(6)
    P1 0.0376(8) 0.0506(9) 0.0318(7) 0.0042(6) 0.0190(6) 0.0011(6)
    P2 0.0355(7) 0.0419(8) 0.0322(7) -0.0021(6) 0.0185(6) -0.0041(6)
    N1 0.038(2) 0.043(2) 0.035(2) 0.0018(19) 0.018(2) -0.0083(18)
    C1 0.040(3) 0.038(3) 0.032(3) 0.001(2) 0.020(2) 0.004(2)
    C2 0.035(3) 0.039(3) 0.029(2) -0.002(2) 0.019(2) -0.001(2)
    C3 0.046(3) 0.031(3) 0.040(3) -0.006(2) 0.030(3) -0.006(2)
    C4 0.041(3) 0.048(3) 0.026(2) -0.002(2) 0.017(2) 0.001(2)
    C5 0.035(3) 0.055(3) 0.047(3) -0.004(2) 0.027(3) -0.008(3)
    C6 0.066(4) 0.079(5) 0.044(3) -0.022(3) 0.026(3) -0.010(3)
    C7 0.083(5) 0.070(5) 0.087(5) -0.034(4) 0.053(4) -0.037(4)
    C8 0.068(5) 0.058(4) 0.119(7) -0.011(4) 0.044(5) -0.022(5)
    C9 0.088(5) 0.063(5) 0.066(5) 0.000(4) 0.014(4) 0.005(4)
    C10 0.064(4) 0.058(4) 0.054(4) -0.006(3) 0.021(3) 0.000(3)
    C11 0.044(3) 0.064(4) 0.034(3) 0.010(3) 0.021(3) 0.003(2)
    C12 0.093(5) 0.090(5) 0.047(4) 0.045(4) 0.037(4) 0.017(3)
    C13 0.123(7) 0.107(6) 0.053(4) 0.055(5) 0.041(5) 0.022(4)
    C14 0.065(5) 0.106(6) 0.064(5) 0.027(4) 0.021(4) 0.022(4)
    C15 0.075(5) 0.072(5) 0.083(5) 0.027(4) 0.048(4) 0.016(4)
    C16 0.064(4) 0.070(4) 0.057(4) 0.018(3) 0.032(3) 0.015(3)
    C17 0.040(3) 0.047(3) 0.036(3) -0.001(2) 0.023(2) -0.002(2)
    C18 0.038(3) 0.034(3) 0.034(3) 0.000(2) 0.020(2) -0.001(2)
    C19 0.043(3) 0.058(4) 0.053(3) -0.005(3) 0.026(3) -0.017(3)
    C20 0.052(4) 0.061(4) 0.056(4) -0.018(3) 0.033(3) -0.022(3)
    C21 0.068(4) 0.043(3) 0.056(4) -0.006(3) 0.040(3) -0.011(3)
    C22 0.052(4) 0.053(4) 0.065(4) 0.005(3) 0.036(3) -0.007(3)
    C23 0.040(3) 0.048(3) 0.050(3) 0.000(2) 0.027(3) -0.007(2)
    C24 0.043(3) 0.046(3) 0.041(3) -0.004(2) 0.025(3) -0.004(2)
    C25 0.062(4) 0.048(3) 0.053(3) -0.011(3) 0.032(3) -0.009(3)
    C26 0.090(5) 0.035(3) 0.085(5) -0.005(3) 0.048(4) -0.002(3)
    C27 0.077(5) 0.056(4) 0.068(4) 0.006(3) 0.033(4) 0.021(3)
    C28 0.077(5) 0.067(5) 0.046(4) 0.000(3) 0.020(3) 0.008(3)
    C29 0.074(4) 0.048(4) 0.046(3) -0.003(3) 0.025(3) -0.004(3)
_geom_special_details
;
All e.s.d.'s (except the e.s.d. in the dihedral angle between two l.s. planes)
are estimated using the full covariance matrix. The cell e.s.d.'s are taken
into account individually in the estimation of e.s.d.'s in distances, angles
and torsion angles; correlations between e.s.d.'s in cell parameters are only
used when they are defined by crystal symmetry. An approximate (isotropic)
treatment of cell e.s.d.'s is used for estimating e.s.d.'s involving l.s.
planes.
;
loop_
    _geom_bond_atom_site_label_1
    _geom_bond_atom_site_label_2
    _geom_bond_site_symmetry_2
    _geom_bond_distance
    _geom_bond_publ_flag
    Cu1 P1 . 2.1998(19) y
    Cu1 Cl2 . 2.3975(19) y
    Cu1 Cl1 . 2.4140(17) y
    Cu1 Cl1 3_456 2.565(2) y
    Cu2 P2 3_556 2.188(2) y
    Cu2 Cl2 . 2.3062(18) y
    Cu2 Cl1 . 2.3255(18) y
    Cl1 Cu1 3_456 2.565(2) ?
    P1 C5 . 1.828(5) ?
    P1 C11 . 1.837(5) ?
    P1 C4 . 1.869(5) ?
    P2 C18 . 1.824(5) ?
    P2 C24 . 1.836(5) ?
    P2 C17 . 1.861(5) ?
    P2 Cu2 3_556 2.188(2) ?
    N1 C2 . 1.397(5) ?
    N1 C4 . 1.442(6) ?
    N1 C17 . 1.479(6) ?
    C1 C3 3_556 1.386(6) ?
    C1 C2 . 1.387(6) ?
    C1 H1A . 0.9300 ?
    C2 C3 . 1.396(6) ?
    C3 C1 3_556 1.386(6) ?
    C3 H3A . 0.9300 ?
    C4 H4A . 0.9700 ?
    C4 H4B . 0.9700 ?
    C5 C10 . 1.400(7) ?
    C5 C6 . 1.405(7) ?
    C6 C7 . 1.352(8) ?
    C6 H6A . 0.9300 ?
    C7 C8 . 1.377(9) ?
    C7 H7A . 0.9300 ?
    C8 C9 . 1.387(9) ?
    C8 H8A . 0.9300 ?
    C9 C10 . 1.368(8) ?
    C9 H9A . 0.9300 ?
    C10 H10A . 0.9300 ?
    C11 C16 . 1.381(7) ?
    C11 C12 . 1.386(8) ?
    C12 C13 . 1.369(8) ?
    C12 H12A . 0.9300 ?
    C13 C14 . 1.382(9) ?
    C13 H13A . 0.9300 ?
    C14 C15 . 1.364(9) ?
    C14 H14A . 0.9300 ?
    C15 C16 . 1.399(7) ?
    C15 H15A . 0.9300 ?
    C16 H16A . 0.9300 ?
    C17 H17A . 0.9700 ?
    C17 H17B . 0.9700 ?
    C18 C23 . 1.381(7) ?
    C18 C19 . 1.389(6) ?
    C19 C20 . 1.374(7) ?
    C19 H19A . 0.9300 ?
    C20 C21 . 1.368(8) ?
    C20 H20A . 0.9300 ?
    C21 C22 . 1.364(7) ?
    C21 H21A . 0.9300 ?
    C22 C23 . 1.378(7) ?
    C22 H22A . 0.9300 ?
    C23 H23A . 0.9300 ?
    C24 C25 . 1.378(7) ?
    C24 C29 . 1.386(7) ?
    C25 C26 . 1.404(7) ?
    C25 H25A . 0.9300 ?
    C26 C27 . 1.342(8) ?
    C26 H26A . 0.9300 ?
    C27 C28 . 1.358(8) ?
    C27 H27A . 0.9300 ?
    C28 C29 . 1.380(7) ?
    C28 H28A . 0.9300 ?
    C29 H29A . 0.9300 ?
loop_
    _geom_angle_atom_site_label_1
    _geom_angle_atom_site_label_2
    _geom_angle_atom_site_label_3
    _geom_angle_site_symmetry_1
    _geom_angle_site_symmetry_3
    _geom_angle
    _geom_angle_publ_flag
    P1 Cu1 Cl2 . . 127.78(6) ?
    P1 Cu1 Cl1 . . 125.05(7) ?
    Cl2 Cu1 Cl1 . . 93.71(7) ?
    P1 Cu1 Cl1 . 3_456 109.03(6) ?
    Cl2 Cu1 Cl1 . 3_456 102.38(6) ?
    Cl1 Cu1 Cl1 . 3_456 91.68(6) ?
    P2 Cu2 Cl2 3_556 . 134.50(6) ?
    P2 Cu2 Cl1 3_556 . 126.84(6) ?
    Cl2 Cu2 Cl1 . . 98.57(7) ?
    Cu2 Cl1 Cu1 . . 81.73(6) ?
    Cu2 Cl1 Cu1 . 3_456 115.71(6) ?
    Cu1 Cl1 Cu1 . 3_456 88.32(6) ?
    Cu2 Cl2 Cu1 . . 82.49(7) ?
    C5 P1 C11 . . 109.2(2) ?
    C5 P1 C4 . . 97.5(2) ?
    C11 P1 C4 . . 100.9(2) ?
    C5 P1 Cu1 . . 116.30(18) ?
    C11 P1 Cu1 . . 113.65(18) ?
    C4 P1 Cu1 . . 117.26(16) ?
    C18 P2 C24 . . 106.1(2) ?
    C18 P2 C17 . . 102.1(2) ?
    C24 P2 C17 . . 98.1(2) ?
    C18 P2 Cu2 . 3_556 117.10(16) ?
    C24 P2 Cu2 . 3_556 118.43(17) ?
    C17 P2 Cu2 . 3_556 112.24(17) ?
    C2 N1 C4 . . 121.7(4) ?
    C2 N1 C17 . . 119.9(4) ?
    C4 N1 C17 . . 118.2(4) ?
    C3 C1 C2 3_556 . 121.7(4) ?
    C3 C1 H1A 3_556 . 119.1 ?
    C2 C1 H1A . . 119.1 ?
    C1 C2 C3 . . 117.0(4) ?
    C1 C2 N1 . . 121.9(4) ?
    C3 C2 N1 . . 121.1(4) ?
    C1 C3 C2 3_556 . 121.2(4) ?
    C1 C3 H3A 3_556 . 119.4 ?
    C2 C3 H3A . . 119.4 ?
    N1 C4 P1 . . 112.3(3) ?
    N1 C4 H4A . . 109.1 ?
    P1 C4 H4A . . 109.1 ?
    N1 C4 H4B . . 109.1 ?
    P1 C4 H4B . . 109.1 ?
    H4A C4 H4B . . 107.9 ?
    C10 C5 C6 . . 116.0(5) ?
    C10 C5 P1 . . 117.8(4) ?
    C6 C5 P1 . . 125.0(4) ?
    C7 C6 C5 . . 123.2(6) ?
    C7 C6 H6A . . 118.4 ?
    C5 C6 H6A . . 118.4 ?
    C6 C7 C8 . . 118.8(6) ?
    C6 C7 H7A . . 120.6 ?
    C8 C7 H7A . . 120.6 ?
    C7 C8 C9 . . 120.8(6) ?
    C7 C8 H8A . . 119.6 ?
    C9 C8 H8A . . 119.6 ?
    C10 C9 C8 . . 119.4(6) ?
    C10 C9 H9A . . 120.3 ?
    C8 C9 H9A . . 120.3 ?
    C9 C10 C5 . . 121.7(6) ?
    C9 C10 H10A . . 119.1 ?
    C5 C10 H10A . . 119.1 ?
    C16 C11 C12 . . 117.7(5) ?
    C16 C11 P1 . . 117.4(4) ?
    C12 C11 P1 . . 124.5(4) ?
    C13 C12 C11 . . 122.2(6) ?
    C13 C12 H12A . . 118.9 ?
    C11 C12 H12A . . 118.9 ?
    C12 C13 C14 . . 118.9(7) ?
    C12 C13 H13A . . 120.5 ?
    C14 C13 H13A . . 120.5 ?
    C15 C14 C13 . . 120.7(6) ?
    C15 C14 H14A . . 119.6 ?
    C13 C14 H14A . . 119.6 ?
    C14 C15 C16 . . 119.5(6) ?
    C14 C15 H15A . . 120.2 ?
    C16 C15 H15A . . 120.2 ?
    C11 C16 C15 . . 120.8(6) ?
    C11 C16 H16A . . 119.6 ?
    C15 C16 H16A . . 119.6 ?
    N1 C17 P2 . . 111.4(3) ?
    N1 C17 H17A . . 109.4 ?
    P2 C17 H17A . . 109.4 ?
    N1 C17 H17B . . 109.4 ?
    P2 C17 H17B . . 109.4 ?
    H17A C17 H17B . . 108.0 ?
    C23 C18 C19 . . 117.1(4) ?
    C23 C18 P2 . . 118.3(4) ?
    C19 C18 P2 . . 124.6(4) ?
    C20 C19 C18 . . 121.5(5) ?
    C20 C19 H19A . . 119.2 ?
    C18 C19 H19A . . 119.2 ?
    C21 C20 C19 . . 120.2(5) ?
    C21 C20 H20A . . 119.9 ?
    C19 C20 H20A . . 119.9 ?
    C22 C21 C20 . . 119.3(5) ?
    C22 C21 H21A . . 120.3 ?
    C20 C21 H21A . . 120.3 ?
    C21 C22 C23 . . 120.6(5) ?
    C21 C22 H22A . . 119.7 ?
    C23 C22 H22A . . 119.7 ?
    C22 C23 C18 . . 121.2(5) ?
    C22 C23 H23A . . 119.4 ?
    C18 C23 H23A . . 119.4 ?
    C25 C24 C29 . . 118.2(5) ?
    C25 C24 P2 . . 117.9(4) ?
    C29 C24 P2 . . 123.6(4) ?
    C24 C25 C26 . . 119.8(5) ?
    C24 C25 H25A . . 120.1 ?
    C26 C25 H25A . . 120.1 ?
    C27 C26 C25 . . 120.8(5) ?
    C27 C26 H26A . . 119.6 ?
    C25 C26 H26A . . 119.6 ?
    C26 C27 C28 . . 120.1(6) ?
    C26 C27 H27A . . 120.0 ?
    C28 C27 H27A . . 120.0 ?
    C27 C28 C29 . . 120.5(6) ?
    C27 C28 H28A . . 119.8 ?
    C29 C28 H28A . . 119.8 ?
    C28 C29 C24 . . 120.6(5) ?
    C28 C29 H29A . . 119.7 ?
    C24 C29 H29A . . 119.7 ?
data_global
_journal_date_recd_electronic     2012-01-12
_journal_date_accepted     2012-03-12
_journal_name_full     'Acta Crystallographica, Section E'
_journal_year     2012
_journal_volume     68
_journal_issue      4
_journal_page_first     m430
_journal_page_last     m430
_journal_paper_category     QM
_journal_paper_doi     10.1107/S1600536812010860
_journal_coeditor_code     ZQ2150
_publ_contact_author_name     'Zen-Ju jiang'
_publ_contact_author_address
;
School of Physics and Chemistry,
Xihua University,
Chengdu 610039,
People's Republic of China
;
_publ_contact_author_email     'liujq67@yahoo.com.cn'
_publ_contact_author_fax     ?
_publ_contact_author_phone     ?
_publ_section_title
;\
Poly[di-\m~3~-chlorido-di-\m~2~-chlorido-{\m~4~-<i>N</i>,<i>N</i>,<i>N</i>',\
<i>N</i>'-tetrakis[(diphenylphosphanyl)methyl]benzene-1,4-diamine-\
\k^4^<i>P</i>:<i>P</i>':<i>P</i>'':<i>P</i>'''}tetracopper(II)]
;
loop_
    _publ_author_name
    _publ_author_footnote
    _publ_author_address
    'Jia-Qin Liu' .
;
School of Physics and Chemistry,
Xihua University,
Chengdu 610039,
People's Republic of China
;
    'Yan Zhang' .
;
School of Physics and Chemistry,
Xihua University,
Chengdu 610039,
People's Republic of China
;
    'Ya-Jing L\"u' .
;
School of Physics and Chemistry,
Xihua University,
Chengdu 610039,
People's Republic of China
;
    'Zhen-J\"u Jiang' .
;
School of Physics and Chemistry,
Xihua University,
Chengdu 610039,
People's Republic of China
;
