# Supplementary material for: Poly[di-μ3-chlorido-di-μ2-chlorido-{μ4-N,N,N′,N′-tetra­kis­[(diphenyl­phosphan­yl)meth­yl]benzene-1,4-diamine-κ4 P:P′:P′′:P′′′}tetra­copper(II)]
Source: Acta Crystallogr Sect E Struct Rep Online. 2012 Mar 17;68(Pt 4):m430. doi: 10.1107/S1600536812010860 (PMC3343832; doi:10.1107/S1600536812010860)
Supplement: Supplementary file 2 [file e-68-0m430-Isup2.hkl]

# 
# h,k,l, Fc-squared, Fo-squared, sigma(Fo-squared) and status flag 
# 
data_I
_shelx_title ' 1 in P2(1)/n                New: P21/c' 
_shelx_refln_list_code          4 
_shelx_F_calc_maximum      341.18 
_exptl_crystal_F_000      1316.00 
_reflns_d_resolution_high  0.8107 
 
loop_ 
 _symmetry_equiv_pos_as_xyz 
 'x, y, z' 
 '-x, y+1/2, -z+1/2' 
 '-x, -y, -z' 
 'x, -y-1/2, z-1/2' 
 
_cell_length_a    10.2980 
_cell_length_b    17.6490 
_cell_length_c    18.0090 
_cell_angle_alpha  90.000 
_cell_angle_beta  123.940 
_cell_angle_gamma  90.000 
 
_shelx_F_squared_multiplier     1.000 
 
loop_ 
 _refln_index_h 
 _refln_index_k 
 _refln_index_l 
 _refln_F_squared_calc 
 _refln_F_squared_meas 
 _refln_F_squared_sigma 
 _refln_observed_status 
   1   0   0     2759.92     2328.65    380.67 o 
   2   0   0     1744.11     2067.48    162.27 o 
   3   0   0     5831.51     5559.08    634.44 o 
   4   0   0      461.15      568.62     79.84 o 
   5   0   0    12539.97    10950.19   1202.48 o 
   6   0   0     4377.44     4196.67    466.22 o 
   7   0   0     2133.62     1887.06    308.04 o 
   8   0   0       61.76      186.58    115.20 o 
   9   0   0       95.10        3.76    151.52 o 
  10   0   0      260.37      298.02    170.30 o 
   1   1   0        6.48       36.53     11.03 o 
   2   1   0    15870.46    17226.39   1229.35 o 
   3   1   0     3514.98     3753.00    246.10 o 
   4   1   0     2057.54     2340.90    156.86 o 
   5   1   0     2718.10     2612.91    213.62 o 
   6   1   0       24.35       66.40     27.11 o 
   7   1   0     2082.87     2135.20    247.24 o 
   8   1   0       30.64        0.00     87.03 o 
   9   1   0       31.84       10.73     86.35 o 
  10   1   0       66.72       62.77    115.53 o 
   0   2   0    82318.42    45106.51   6268.48 o 
   1   2   0     8864.83     8412.77    561.21 o 
   2   2   0       27.98       27.91     14.71 o 
   3   2   0    10059.13    10393.70    707.40 o 
   4   2   0        9.13        0.00     10.91 o 
   5   2   0     3147.43     3414.83    237.26 o 
   6   2   0      369.83      421.62    116.79 o 
   7   2   0      462.31      503.19     73.69 o 
   8   2   0      321.10      171.81     88.37 o 
   9   2   0       46.91      124.30    100.52 o 
  10   2   0      118.12       67.11    116.90 o 
   1   3   0     5806.28     6094.26    403.27 o 
   2   3   0     1850.41     1771.25    119.83 o 
   3   3   0     6179.25     5636.22    411.64 o 
   4   3   0    17547.09    17064.52   1156.55 o 
   5   3   0     4951.39     4901.05    364.88 o 
   6   3   0     2363.44     2407.23    175.46 o 
   7   3   0      524.87      572.14     81.33 o 
   8   3   0      613.70      425.91    134.61 o 
   9   3   0      901.45      939.21    152.56 o 
  10   3   0        0.28       53.20    104.38 o 
   0   4   0      829.68     1177.47    130.43 o 
   1   4   0     9232.10     9582.58    627.27 o 
   2   4   0     7906.63     6941.75    466.65 o 
   3   4   0     1295.95     1610.64    120.19 o 
   4   4   0     4120.87     4007.93    292.67 o 
   5   4   0       89.31       64.88     20.59 o 
   6   4   0       41.19       26.11     32.50 o 
   7   4   0      494.87      453.85     67.00 o 
   8   4   0      266.16      342.63     98.06 o 
   9   4   0        4.20       84.99     92.93 o 
  10   4   0       10.94       80.43    118.12 o 
   1   5   0      232.81      425.35     50.17 o 
   2   5   0     8879.83     8206.74    547.34 o 
   3   5   0    19439.82    19890.16   1313.54 o 
   4   5   0    25998.75    24972.33   1797.11 o 
   5   5   0       21.49       22.00     19.19 o 
   6   5   0      867.31      847.76     90.75 o 
   7   5   0      126.68       76.11     41.43 o 
   8   5   0      219.50      166.56     88.90 o 
   9   5   0      519.50      715.06    147.96 o 
  10   5   0       15.34       20.53    113.47 o 
   0   6   0     3179.20     3024.67    331.76 o 
   1   6   0     7664.00     7462.87    556.02 o 
   2   6   0      424.21      549.54     45.15 o 
   3   6   0      759.71      568.61     51.31 o 
   4   6   0     1118.40     1045.96     92.52 o 
   5   6   0     1291.95     1232.47    128.78 o 
   6   6   0      260.45      228.46     44.48 o 
   7   6   0      808.59      711.95     88.38 o 
   8   6   0      209.52      179.14     77.31 o 
   9   6   0      277.06      362.50    171.55 o 
  10   6   0      118.33        0.00    155.27 o 
   1   7   0        4.64        0.00     13.03 o 
   2   7   0     1998.80     2026.60    138.83 o 
   3   7   0     2044.92     2264.21    154.82 o 
   4   7   0      366.06      330.54     45.81 o 
   5   7   0      704.60      937.52     85.24 o 
   6   7   0      131.39       24.90     40.35 o 
   7   7   0      124.09      136.49     46.06 o 
   8   7   0      275.99      430.50     72.28 o 
   9   7   0       39.26       25.63    104.59 o 
   0   8   0    14862.67    15158.93   1661.28 o 
   1   8   0     2843.60     3099.41    208.23 o 
   2   8   0      404.13      410.96     43.93 o 
   3   8   0      375.18      338.72     37.44 o 
   4   8   0     4057.76     4381.44    290.80 o 
   5   8   0      264.17      224.11     44.21 o 
   6   8   0      108.37      124.51     46.18 o 
   7   8   0      706.33      764.78     84.04 o 
   8   8   0      259.55      150.78     67.76 o 
   9   8   0       21.66        0.00    147.76 o 
   1   9   0     1108.55     1347.02     91.83 o 
   2   9   0     1560.67     1702.41    135.56 o 
   3   9   0     1343.49     1394.34    106.25 o 
   4   9   0      680.85      721.47     65.17 o 
   5   9   0     1822.47     2000.05    165.11 o 
   6   9   0      738.06      710.96     80.00 o 
   7   9   0      155.32      139.53     55.37 o 
   8   9   0      957.19     1186.11    137.92 o 
   9   9   0      152.26       43.83    172.80 o 
   0  10   0     4829.65     4693.22    821.44 o 
   1  10   0     3047.99     3007.83    175.20 o 
   2  10   0      114.45       73.57     33.01 o 
   3  10   0      256.93      264.51     38.60 o 
   4  10   0        1.36       54.65     37.02 o 
   5  10   0      371.12      331.07     71.03 o 
   6  10   0      248.27      217.73     62.61 o 
   7  10   0      352.46      352.21     70.33 o 
   8  10   0      386.38      287.21     84.22 o 
   9  10   0      202.69       48.84    172.80 o 
   1  11   0     8082.62     7793.50    466.56 o 
   2  11   0      288.30      392.38     39.85 o 
   3  11   0      108.90       85.90     21.67 o 
   4  11   0      690.72      629.46     64.80 o 
   5  11   0     1498.92     1675.90    220.58 o 
   6  11   0     1628.38     1633.78    171.81 o 
   7  11   0      548.14      857.86    115.90 o 
   8  11   0       70.80        0.00     65.58 o 
   9  11   0      139.11      124.67    122.43 o 
   0  12   0     1051.88     1120.26    193.80 o 
   1  12   0     6985.69     7387.21    437.28 o 
   2  12   0      174.39      142.35     35.22 o 
   3  12   0        2.95        4.68     32.88 o 
   4  12   0     2066.14     2088.83    202.39 o 
   5  12   0       16.51        0.00     47.87 o 
   6  12   0       60.71       63.16     56.49 o 
   7  12   0        4.71       66.13     66.25 o 
   8  12   0        0.94        0.00     63.45 o 
   1  13   0     1498.93     1622.20    122.84 o 
   2  13   0      573.25      570.84    212.55 o 
   3  13   0      728.52      961.26    141.52 o 
   4  13   0      202.40      317.89     67.79 o 
   5  13   0      328.15      194.06     60.10 o 
   6  13   0      862.12     1138.40    134.15 o 
   7  13   0        4.85        0.00     57.06 o 
   8  13   0      137.11       96.76     72.07 o 
   0  14   0      926.70      896.32    119.27 o 
   1  14   0     2811.28     3060.27    197.99 o 
   2  14   0       92.05      139.80     44.81 o 
   3  14   0     1995.53     1939.18    245.58 o 
   4  14   0      954.64     1171.85    124.92 o 
   5  14   0       29.50        9.32     53.02 o 
   6  14   0      144.84      184.22     71.07 o 
   7  14   0        7.92       19.47     78.64 o 
   8  14   0       37.30        0.00     67.37 o 
   1  15   0        0.43        0.00     34.62 o 
   2  15   0        3.13        0.00     41.16 o 
   3  15   0     1098.10     1084.74    190.32 o 
   4  15   0       10.17       45.87     54.49 o 
   5  15   0     1717.99     2059.00    213.08 o 
   6  15   0       85.25       67.65    104.49 o 
   7  15   0        4.97        0.00     64.40 o 
   0  16   0       59.57        0.00     55.10 o 
   1  16   0     1135.61     1508.51    186.44 o 
   2  16   0       68.42       33.32     48.58 o 
   3  16   0      510.87      556.69    207.02 o 
   4  16   0       29.24        0.00     60.22 o 
   5  16   0      438.37      407.12    117.43 o 
   6  16   0       10.08      102.52     63.95 o 
   7  16   0      231.77      272.12    142.35 o 
   1  17   0       49.76        0.00     57.06 o 
   2  17   0      911.27      791.08    183.36 o 
   3  17   0      200.00      205.47     63.87 o 
   4  17   0       25.34        0.00     60.75 o 
   5  17   0      964.13      994.34    126.77 o 
   6  17   0       28.70       29.68     79.48 o 
   0  18   0      592.39      909.09    189.08 o 
   1  18   0       93.02       72.77     63.57 o 
   2  18   0        2.52       23.35     55.99 o 
   3  18   0        6.47        0.00    116.45 o 
   4  18   0      146.43       89.88     68.44 o 
   5  18   0        4.58       22.77     71.98 o 
   1  19   0      276.37      465.13    162.79 o 
   2  19   0       33.22      309.29     98.92 o 
   3  19   0      223.73      358.02    220.39 o 
   4  19   0      343.30      523.67    194.09 o 
   5  19   0      249.79      466.83    107.11 o 
   0  20   0      175.83       31.30    165.29 o 
   1  20   0      250.16      242.56    265.46 o 
   2  20   0       12.53        0.00     70.12 o 
   3  20   0       84.78      176.56     96.42 o 
   4  20   0       69.43        0.00     71.43 o 
   1  21   0      155.94      230.79    102.68 o 
   2  21   0       19.22        0.00     86.40 o 
 -10   1   1       77.44       71.34    112.00 o 
  -9   1   1       31.35       15.25    118.96 o 
  -8   1   1     1963.66     2004.48    232.26 o 
  -7   1   1       37.78       59.54     35.61 o 
  -6   1   1     6222.33     6189.88    504.80 o 
  -5   1   1      730.09      721.70     70.38 o 
  -4   1   1      691.06      685.14     74.83 o 
  -3   1   1     3109.15     3127.73    246.63 o 
  -2   1   1    21213.51    22854.76   1653.95 o 
  -1   1   1     3037.28     3792.69    250.82 o 
   0   1   1    49392.32    52476.05   3920.99 o 
   1   1   1     4068.65     4662.48    316.12 o 
   2   1   1     1118.83     1039.15     68.05 o 
   3   1   1    11536.17    10867.29    721.88 o 
   4   1   1      654.04      704.48     58.44 o 
   5   1   1     7374.11     6699.07    447.14 o 
   6   1   1      118.32      202.55     44.61 o 
   7   1   1     5904.99     5809.58    621.57 o 
   8   1   1       46.81       83.81     84.95 o 
   9   1   1      298.71      268.32    103.40 o 
  10   1   1       46.13      109.13    122.84 o 
 -10   2   1      108.23      143.10    108.31 o 
  -9   2   1        0.04       32.99     92.77 o 
  -8   2   1        4.84       40.30     68.58 o 
  -7   2   1      222.56      270.47     54.44 o 
  -6   2   1     1506.72     1388.97    116.53 o 
  -5   2   1      231.65      179.43     53.32 o 
  -4   2   1     6695.03     6015.97    415.73 o 
  -3   2   1     1822.23     2021.50    155.93 o 
  -2   2   1    10497.36     9898.20    719.09 o 
  -1   2   1    18111.07    18133.63   1191.24 o 
   0   2   1     5077.88     5847.75    344.16 o 
   1   2   1     1215.73     1563.11    101.64 o 
   2   2   1       85.89       95.18     22.16 o 
   3   2   1     5688.27     5763.04    382.06 o 
   4   2   1      471.11      506.83     49.44 o 
   5   2   1     1034.90     1002.76     83.12 o 
   6   2   1     1030.25     1029.99    133.57 o 
   7   2   1      586.85      701.22    132.11 o 
   8   2   1       19.65       65.58    112.07 o 
   9   2   1      335.33      303.32    118.96 o 
  10   2   1       64.17       53.03    119.80 o 
 -10   3   1      130.82       86.47    100.26 o 
  -9   3   1       63.82      133.63     96.07 o 
  -8   3   1       15.56        0.00     87.03 o 
  -7   3   1       50.54       26.40     33.97 o 
  -6   3   1        1.13       70.29     25.21 o 
  -5   3   1      527.08      552.20     55.22 o 
  -4   3   1      214.24      218.05     29.09 o 
  -3   3   1      880.41      829.85     68.65 o 
  -2   3   1     1572.06     1664.13    112.39 o 
  -1   3   1     5457.07     4860.18    321.02 o 
   0   3   1    25443.55    24921.06   1464.76 o 
   1   3   1     3266.23     3230.98    220.95 o 
   2   3   1     1983.45     2461.57    174.75 o 
   3   3   1     7143.05     6702.19    467.53 o 
   4   3   1      128.10       96.00     38.23 o 
   5   3   1      230.68      237.43     39.37 o 
   6   3   1      582.95      555.03     62.93 o 
   7   3   1     1345.38     1241.43    163.64 o 
   8   3   1       27.30        2.50    126.47 o 
   9   3   1        5.48        0.00     91.42 o 
  10   3   1        7.19      132.73    116.45 o 
 -10   4   1      827.06      858.77    153.19 o 
  -9   4   1        4.64       58.14     88.07 o 
  -8   4   1      109.24       19.17     77.24 o 
  -7   4   1      336.25      302.14     56.49 o 
  -6   4   1     1844.44     1818.65    132.03 o 
  -5   4   1     1249.15     1192.03     92.34 o 
  -4   4   1    37284.23    33814.06   2426.65 o 
  -3   4   1       44.43       96.72     21.35 o 
  -2   4   1      155.73      228.12     26.19 o 
  -1   4   1    25838.69    25456.62   1670.55 o 
   0   4   1      244.04      332.21     39.98 o 
   1   4   1    20234.59    20019.42   1314.99 o 
   2   4   1    12204.45    13050.09    850.90 o 
   3   4   1    16653.98    16637.22   1231.18 o 
   4   4   1     4259.42     4353.45    284.48 o 
   5   4   1      308.28      273.79     43.74 o 
   6   4   1      164.74      228.35     41.35 o 
   7   4   1        9.02        0.00     59.96 o 
   8   4   1      405.42      224.64     97.48 o 
   9   4   1     1333.12     1193.97    309.29 o 
  10   4   1        7.32       77.68    124.23 o 
 -10   5   1      350.63      459.60    120.14 o 
  -9   5   1      393.29      390.64    107.98 o 
  -8   5   1      402.01      422.97     79.62 o 
  -7   5   1      383.41      391.63     65.40 o 
  -6   5   1       28.37       61.14     34.82 o 
  -5   5   1     7507.27     7280.08    529.69 o 
  -4   5   1      747.44      916.48     81.97 o 
  -3   5   1      248.01      224.43     25.73 o 
  -2   5   1      719.87      667.15     54.76 o 
  -1   5   1     1506.71     1492.68    103.34 o 
   0   5   1      128.15      146.06     22.06 o 
   1   5   1    14911.54    14307.55   1074.84 o 
   2   5   1       55.37       79.34     18.90 o 
   3   5   1     5145.80     4623.41    335.74 o 
   4   5   1     2770.45     2700.78    210.95 o 
   5   5   1      115.02       61.28     30.12 o 
   6   5   1        9.47       23.53     33.73 o 
   7   5   1       11.25       47.98     40.93 o 
   8   5   1     1305.97     1171.58    154.94 o 
   9   5   1        1.68       69.81    107.61 o 
 -10   6   1      218.71      231.66    194.09 o 
  -9   6   1       65.08       90.16    107.69 o 
  -8   6   1        0.06        0.00     44.62 o 
  -7   6   1      106.98      155.40     48.04 o 
  -6   6   1      790.91      721.46     78.98 o 
  -5   6   1     5747.01     5845.83    418.72 o 
  -4   6   1     6662.11     6520.01    469.06 o 
  -3   6   1     4278.19     4236.39    287.62 o 
  -2   6   1     2740.82     2839.21    186.16 o 
  -1   6   1     3884.20     3933.47    309.44 o 
   0   6   1      917.11     1057.57     91.28 o 
   1   6   1     8592.14     8419.17    630.98 o 
   2   6   1     5718.07     5550.43    378.12 o 
   3   6   1     2846.50     2860.26    197.46 o 
   4   6   1     5918.33     5904.00    415.68 o 
   5   6   1       37.92       65.69     33.83 o 
   6   6   1       79.68       58.15     37.63 o 
   7   6   1      102.53      152.59     50.54 o 
   8   6   1      194.79      160.47     95.58 o 
   9   6   1      287.85      362.08    116.37 o 
 -10   7   1      476.97      383.17    210.37 o 
  -9   7   1      474.33      439.52    192.84 o 
  -8   7   1     1836.87     1915.82    198.92 o 
  -7   7   1      923.05     1035.38    116.94 o 
  -6   7   1      205.42      203.06     44.28 o 
  -5   7   1     9530.07     9595.09    699.90 o 
  -4   7   1      489.54      537.48     53.25 o 
  -3   7   1     5630.09     5726.82    380.54 o 
  -2   7   1      298.38      299.99     29.64 o 
  -1   7   1        8.20        0.00     11.64 o 
   0   7   1     6362.40     6430.85    370.63 o 
   1   7   1    14880.19    15125.72    981.98 o 
   2   7   1     1022.23      942.51     92.00 o 
   3   7   1    11744.92    11422.61    758.26 o 
   4   7   1     3239.33     3054.87    229.62 o 
   5   7   1     2057.99     2179.15    169.21 o 
   6   7   1        0.83        0.00     38.25 o 
   7   7   1     1476.64     1542.97    138.30 o 
   8   7   1     1591.27     1849.76    189.60 o 
   9   7   1       48.13       87.03    109.35 o 
 -10   8   1       67.05        3.76    175.31 o 
  -9   8   1      337.38      256.70    176.56 o 
  -8   8   1      171.23      114.37     61.03 o 
  -7   8   1      174.79      177.79     50.93 o 
  -6   8   1        7.05        0.00     34.67 o 
  -5   8   1      849.37      729.09     74.37 o 
  -4   8   1      330.36      386.58     44.11 o 
  -3   8   1     7380.11     7277.78    488.39 o 
  -2   8   1     7948.38     7671.09    549.66 o 
  -1   8   1     1296.94      469.57     96.42 o 
   0   8   1    13665.31    13969.63    813.97 o 
   1   8   1     2250.78     2388.75    140.36 o 
   2   8   1       37.06       68.97     23.98 o 
   3   8   1      233.11      280.38     36.95 o 
   4   8   1       57.80       65.71     41.04 o 
   5   8   1      161.10      176.11     41.20 o 
   6   8   1       14.23       30.13     39.90 o 
   7   8   1       11.25        0.02     54.40 o 
   8   8   1     1280.67     1176.53    133.77 o 
   9   8   1       17.06        0.00    144.00 o 
  -9   9   1       65.02      102.76     77.64 o 
  -8   9   1     1886.24     2072.30    206.53 o 
  -7   9   1      508.48      565.49     91.42 o 
  -6   9   1      269.04      312.73     51.24 o 
  -5   9   1      847.95      962.28    100.67 o 
  -4   9   1      178.61      132.97     35.16 o 
  -3   9   1     1114.90     1265.16     95.66 o 
  -2   9   1     1739.21     2106.55    155.81 o 
   0   9   1    10450.45     9916.94    582.63 o 
   1   9   1      226.70      215.61     25.14 o 
   2   9   1     1021.16     1076.07    107.77 o 
   3   9   1     1159.45     1103.21     81.45 o 
   4   9   1       41.13        0.00     36.66 o 
   5   9   1     2233.01     2354.95    182.98 o 
   6   9   1      769.07      932.51    118.93 o 
   7   9   1      368.11      389.85     67.82 o 
   8   9   1       19.22        0.00     55.56 o 
   9   9   1       11.47       31.30    149.01 o 
  -9  10   1      239.70      251.69     98.22 o 
  -8  10   1       40.11        9.60     54.13 o 
  -7  10   1      121.73      234.84     63.85 o 
  -6  10   1      196.95      166.84     55.88 o 
  -5  10   1     2533.83     2638.19    239.78 o 
  -4  10   1       21.87       40.49     30.50 o 
  -3  10   1     1934.57     1788.79    146.32 o 
  -2  10   1     1962.25     1704.97    166.22 o 
   0  10   1    10164.37    10326.64    601.26 o 
   1  10   1     4572.71     4610.09    268.30 o 
   2  10   1      269.59      322.28     64.53 o 
   3  10   1      355.71      396.65     47.25 o 
   4  10   1      473.94      548.79     65.28 o 
   5  10   1      757.97      746.13     78.43 o 
   6  10   1     1607.79     1744.35    148.61 o 
   7  10   1       55.43        0.00     57.97 o 
   8  10   1      440.60      477.19     88.36 o 
   9  10   1       80.88      175.26    120.47 o 
  -9  11   1      342.03      399.04    105.25 o 
  -8  11   1       91.62      156.28     66.08 o 
  -7  11   1      938.80      829.58    129.13 o 
  -6  11   1      315.22      265.93     64.69 o 
  -5  11   1     1170.85     1310.71    135.24 o 
  -4  11   1      237.03      232.95     45.06 o 
  -3  11   1      366.32      414.98     46.01 o 
  -2  11   1       15.98        0.00     23.15 o 
  -1  11   1     2881.47     2467.24    181.09 o 
   0  11   1     5713.00     6095.02    367.59 o 
   1  11   1     2118.85     1953.11    123.10 o 
   2  11   1     1888.71     2037.77    158.80 o 
   3  11   1       29.26       38.08     28.35 o 
   4  11   1     2541.28     2506.46    203.42 o 
   5  11   1      416.08      545.02     89.50 o 
   6  11   1       24.80        5.68     52.53 o 
   7  11   1       88.90       35.85     58.45 o 
   8  11   1       26.79        7.93     66.57 o 
  -9  12   1       98.59        0.00     71.31 o 
  -8  12   1       10.46       47.03     60.28 o 
  -7  12   1      268.31      270.04     88.44 o 
  -6  12   1       13.39       97.62     57.24 o 
  -5  12   1     1040.87     1235.90    136.82 o 
  -4  12   1      322.98      310.91     69.15 o 
  -3  12   1      490.95      432.60     59.49 o 
  -2  12   1     1024.21     1063.18    148.38 o 
  -1  12   1      496.54      630.35     77.09 o 
   0  12   1      434.65      495.20     49.84 o 
   1  12   1     3122.22     3158.35    197.13 o 
   2  12   1      552.45      509.77    136.85 o 
   3  12   1     2686.70     2854.08    211.95 o 
   4  12   1       58.23        0.00     46.78 o 
   5  12   1       48.62        0.00     48.54 o 
   6  12   1     1411.10     1545.45    161.84 o 
   7  12   1      119.28      137.71     69.86 o 
   8  12   1        3.12        0.00     67.52 o 
  -8  13   1        3.94        0.00     59.58 o 
  -7  13   1      185.69      287.17     80.38 o 
  -6  13   1     1424.86     1516.81    217.72 o 
  -5  13   1      385.25      448.57     73.35 o 
  -4  13   1      277.00      330.72     63.43 o 
  -3  13   1       37.62        2.72     38.14 o 
  -2  13   1       16.07       19.98     31.52 o 
  -1  13   1     1442.74     1601.61    121.22 o 
   0  13   1       44.63       50.99     24.63 o 
   1  13   1     2417.09     2537.28    178.18 o 
   2  13   1     1388.10     1511.91    223.36 o 
   3  13   1       24.21       25.49     44.93 o 
   4  13   1     4951.97     5190.58    453.06 o 
   5  13   1      112.18      153.01     54.55 o 
   6  13   1      134.93      257.72     74.26 o 
   7  13   1       91.03      126.18     66.65 o 
   8  13   1      369.16      388.19    101.38 o 
  -8  14   1       86.19      113.15     67.69 o 
  -7  14   1      134.87       93.49     66.34 o 
  -6  14   1      183.50      162.61     73.15 o 
  -5  14   1      877.07     1038.82    122.13 o 
  -4  14   1      310.21      331.91     73.23 o 
  -3  14   1      541.49      466.37     74.12 o 
  -2  14   1      579.40      419.93    118.75 o 
  -1  14   1     1143.24     1225.98     98.66 o 
   0  14   1      601.29      698.45     67.37 o 
   1  14   1      149.33      197.80     46.45 o 
   2  14   1        2.04       47.57     41.39 o 
   3  14   1      127.34      147.07     56.56 o 
   4  14   1     2062.14     2129.33    212.43 o 
   5  14   1      563.33      642.99     89.03 o 
   6  14   1     1173.38     1082.91    139.91 o 
   7  14   1       56.90       85.51     68.20 o 
  -7  15   1        1.85       33.34     63.62 o 
  -6  15   1        1.59        0.00     55.82 o 
  -5  15   1      423.22      614.58     93.89 o 
  -4  15   1       12.95        0.00     48.03 o 
  -3  15   1     1425.40     1472.91    231.80 o 
  -2  15   1      209.57      112.96     53.32 o 
  -1  15   1     1144.38     1156.40    116.74 o 
   0  15   1      907.80     1140.11    128.08 o 
   1  15   1     1622.15     1929.66    191.10 o 
   2  15   1     1093.30     1063.64    190.24 o 
   3  15   1      642.17      608.25     86.93 o 
   4  15   1     1538.78     1822.35    342.76 o 
   5  15   1      174.08      117.23     61.16 o 
   6  15   1        0.03       42.51     56.98 o 
   7  15   1        3.77        0.00     72.00 o 
  -7  16   1       30.60        0.00     73.08 o 
  -6  16   1        5.69        4.23     59.56 o 
  -5  16   1      390.53      770.09    131.04 o 
  -4  16   1       12.95        0.00     52.74 o 
  -3  16   1     1065.61     1179.45    153.30 o 
  -2  16   1      126.70      250.86    111.96 o 
  -1  16   1     1012.54     1225.72    352.49 o 
   0  16   1      624.00      478.53    205.67 o 
   1  16   1      185.18      110.26     42.18 o 
   2  16   1       23.18       52.20     61.00 o 
   3  16   1      229.74      205.82    147.13 o 
   4  16   1      215.39      236.03     69.64 o 
   5  16   1      259.22      257.26     78.19 o 
   6  16   1      229.94      101.57     80.61 o 
  -6  17   1      398.61      587.15    185.62 o 
  -5  17   1        4.21        0.00     54.72 o 
  -4  17   1        1.31        0.00     76.08 o 
  -3  17   1      216.67      267.45    104.60 o 
  -2  17   1       14.44       17.61     49.92 o 
  -1  17   1        4.26       24.32     56.52 o 
   0  17   1      350.07      435.79    155.27 o 
   1  17   1      404.53      421.12     80.92 o 
   2  17   1      397.03      395.09     87.42 o 
   3  17   1       43.40       71.11     65.56 o 
   4  17   1       22.90       82.64     62.82 o 
   5  17   1      297.57      364.96    105.81 o 
   6  17   1        0.06        0.00     62.23 o 
  -6  18   1        6.95        0.00     84.01 o 
  -5  18   1       86.50      168.72    171.55 o 
  -4  18   1      171.82      281.37     82.73 o 
  -3  18   1      139.90      305.16     80.30 o 
  -2  18   1      413.36      542.14    247.93 o 
  -1  18   1      111.41      110.63    170.30 o 
   0  18   1       31.64       53.66     88.28 o 
   1  18   1       40.69        1.15     88.86 o 
   2  18   1      532.66      717.62    120.07 o 
   3  18   1      106.68      145.42     72.04 o 
   4  18   1      180.64      276.38     86.36 o 
   5  18   1      322.56      518.10    130.23 o 
  -5  19   1       85.24       73.46     95.17 o 
  -4  19   1      330.23      350.36     97.47 o 
  -3  19   1       33.14        0.00     70.12 o 
  -2  19   1        2.13       16.38     70.29 o 
  -1  19   1       31.25        0.00     63.57 o 
   0  19   1       43.01       30.75     65.82 o 
   1  19   1      328.27      395.78    127.72 o 
   2  19   1       53.59       17.68     88.91 o 
   3  19   1       67.35      127.18     90.78 o 
   4  19   1       61.12      153.21     78.16 o 
  -4  20   1      168.61      339.34    120.21 o 
  -3  20   1       78.26      140.25     91.41 o 
  -2  20   1      438.48      540.54    315.55 o 
  -1  20   1      313.98      238.32    158.40 o 
   0  20   1        3.60       20.83     71.70 o 
   1  20   1      240.96      203.39     87.29 o 
   2  20   1       55.93       80.14     83.90 o 
   3  20   1      147.36      206.68    142.12 o 
  -3  21   1        6.31        0.00     77.64 o 
  -2  21   1      162.07       96.42     87.65 o 
  -1  21   1       23.76       90.87     75.86 o 
   0  21   1       73.52      114.74    159.16 o 
   1  21   1      313.68      647.38    157.78 o 
   2  21   1       13.22        0.00     82.64 o 
 -11   0   2       25.48      194.09    191.59 o 
 -10   0   2      221.34      131.48    154.02 o 
  -9   0   2      235.66      306.79    136.49 o 
  -8   0   2     6782.58     6232.17    921.61 o 
  -7   0   2      774.23      937.44    134.97 o 
  -6   0   2     7731.98     7702.92    891.73 o 
  -5   0   2     5734.36     5126.48    733.79 o 
  -4   0   2        1.06       28.73     26.92 o 
  -3   0   2    35422.77    42688.36   4646.74 o 
  -2   0   2    34993.50    39193.65   5452.05 o 
  -1   0   2    18390.07    18287.03   2550.72 o 
   0   0   2     3166.83     3285.20    276.08 o 
   1   0   2     4083.93     4875.80    410.31 o 
   2   0   2      804.92      599.84     59.98 o 
   3   0   2       11.63       30.98     17.63 o 
   4   0   2      199.00      224.72     43.82 o 
   5   0   2     9330.54     8727.85    992.94 o 
   6   0   2      166.79      324.32    108.94 o 
   7   0   2     3854.66     3747.81    597.30 o 
   8   0   2      205.01      295.52    154.02 o 
   9   0   2      398.81      328.07    159.03 o 
 -11   1   2      239.72      217.55    135.03 o 
 -10   1   2       27.81        0.00    103.15 o 
  -9   1   2      361.40      361.47    174.05 o 
  -8   1   2     1271.45     1355.22    168.66 o 
  -7   1   2       99.17       79.69     29.41 o 
  -6   1   2      279.88      224.99     44.43 o 
  -5   1   2       90.29      105.32     22.18 o 
  -4   1   2      272.71      534.96     76.51 o 
  -3   1   2    13155.84    15117.12   1306.25 o 
  -2   1   2     2061.64     2042.89    174.15 o 
  -1   1   2     4168.37     4354.76    335.17 o 
   0   1   2       85.38       89.69     10.23 o 
   1   1   2      349.36      414.65     33.92 o 
   2   1   2      174.02      160.30     18.14 o 
   3   1   2     3532.97     3239.88    197.65 o 
   4   1   2     4116.80     3949.81    274.13 o 
   5   1   2       59.66       51.58     27.63 o 
   6   1   2      861.04     1063.38    147.09 o 
   7   1   2       39.88       85.39     82.76 o 
   8   1   2      226.65      228.21    101.81 o 
   9   1   2       52.85       59.52     91.19 o 
 -11   2   2        3.03       60.69    123.07 o 
 -10   2   2      197.74        0.00     97.99 o 
  -9   2   2      244.13      228.00     94.54 o 
  -8   2   2     1985.11     2117.43    214.50 o 
  -7   2   2      279.47      248.47     48.56 o 
  -6   2   2       27.40       29.22     21.23 o 
  -5   2   2     7791.66     7935.06    629.64 o 
  -4   2   2        7.62       10.45     19.36 o 
  -3   2   2       45.24       78.89     21.09 o 
  -2   2   2      210.40      132.89     19.74 o 
  -1   2   2     2920.63     2415.42    225.16 o 
   0   2   2      112.87      168.18     16.74 o 
   1   2   2       13.15       63.36     16.22 o 
   2   2   2     6869.79     6488.54    444.30 o 
   3   2   2       15.11       24.14     19.62 o 
   4   2   2      510.51      485.57     49.68 o 
   5   2   2     3219.50     3171.06    241.26 o 
   6   2   2        1.04        0.00     42.17 o 
   7   2   2     2943.82     2209.09    251.39 o 
   8   2   2      219.79      159.07     99.76 o 
   9   2   2       45.92        0.00     91.77 o 
 -11   3   2      285.73      203.29    131.38 o 
 -10   3   2      890.44     1048.53    295.52 o 
  -9   3   2      456.79      358.12     98.37 o 
  -8   3   2       58.15        0.00     49.16 o 
  -7   3   2     1824.76     1763.80    173.55 o 
  -6   3   2      912.99      913.08     88.64 o 
  -5   3   2     9157.10     8925.58    703.61 o 
  -4   3   2     1799.12     1450.58    110.82 o 
  -3   3   2       48.33       52.68     18.57 o 
  -2   3   2    12891.49    12431.65    827.84 o 
  -1   3   2    60974.50    62144.21   4654.19 o 
   0   3   2    22733.23    24776.11   1628.02 o 
   1   3   2     4731.77     4693.95    312.73 o 
   2   3   2     8562.55     7931.88    581.98 o 
   3   3   2     5382.35     4966.70    390.13 o 
   4   3   2     1087.25     1029.16     83.76 o 
   5   3   2      296.52      248.87     40.26 o 
   6   3   2     2018.86     2151.79    189.20 o 
   7   3   2      757.26      746.39    130.23 o 
   8   3   2     1612.66     1582.78    213.72 o 
   9   3   2      327.03      362.55    127.94 o 
 -10   4   2       73.27      113.38     99.95 o 
  -9   4   2       23.11       42.46     81.90 o 
  -8   4   2      113.46      143.25     51.93 o 
  -7   4   2       42.04       67.49     41.99 o 
  -6   4   2     1920.88     1958.70    159.45 o 
  -5   4   2      557.17      656.11     91.45 o 
  -4   4   2     1048.97     1204.76    101.74 o 
  -3   4   2     2331.81     2308.69    152.28 o 
  -2   4   2       46.87       48.07     12.47 o 
  -1   4   2      599.57      771.22     56.51 o 
   0   4   2      675.93      749.28     47.38 o 
   1   4   2     3417.07     3165.38    215.76 o 
   2   4   2     2430.66     2553.87    177.38 o 
   3   4   2     1336.23     1359.71     89.96 o 
   4   4   2     1502.24     1484.59    132.33 o 
   5   4   2       29.70        0.00     25.35 o 
   6   4   2     1097.27     1162.74    125.09 o 
   7   4   2       95.50       45.54     55.17 o 
   8   4   2       67.07      127.70     86.30 o 
   9   4   2        0.18        0.00     93.95 o 
 -10   5   2     1342.59     1299.37    200.39 o 
  -9   5   2       33.27       61.43     94.43 o 
  -8   5   2        2.45        0.00     39.91 o 
  -7   5   2      169.45      226.21     54.57 o 
  -6   5   2      195.81      162.64     35.97 o 
  -5   5   2     8380.76     8011.77    558.06 o 
  -4   5   2    24182.23    22817.57   1637.74 o 
  -3   5   2     1349.14     1185.21     84.96 o 
  -2   5   2       78.81       39.97     17.79 o 
  -1   5   2     4050.92     4122.62    282.48 o 
   0   5   2     7173.53     7236.88    425.67 o 
   1   5   2    23967.35    23106.21   1542.68 o 
   2   5   2    11491.36    11130.09    747.28 o 
   3   5   2     5528.42     5312.30    379.76 o 
   4   5   2        4.38       24.45     25.42 o 
   5   5   2      476.43      465.88     57.52 o 
   6   5   2      328.73      261.00     46.87 o 
   7   5   2       23.34       50.46     61.30 o 
   8   5   2     1188.92     1218.50    215.38 o 
   9   5   2      408.85      442.50    165.92 o 
 -10   6   2        0.28        0.00    169.05 o 
  -9   6   2      567.66      605.13     95.75 o 
  -8   6   2       16.41        0.00     44.85 o 
  -7   6   2      358.55      311.92     60.81 o 
  -6   6   2      810.77      887.24     80.63 o 
  -5   6   2     8245.63     8000.64    584.84 o 
  -4   6   2     5822.53     6112.17    413.92 o 
  -3   6   2     7935.52     7123.62    478.84 o 
  -2   6   2     3807.72     3755.72    245.54 o 
  -1   6   2     1007.08      966.59     69.29 o 
   0   6   2     2398.89     2513.32    152.51 o 
   1   6   2      387.85      458.62     52.69 o 
   2   6   2    14885.61    15305.02   1008.66 o 
   3   6   2     1434.24     1677.41    133.77 o 
   4   6   2       10.40       14.22     25.62 o 
   5   6   2      851.66      971.07    132.30 o 
   6   6   2      317.50      261.48     50.53 o 
   7   6   2      200.00      230.40     82.12 o 
   8   6   2     2525.58     2622.18    239.69 o 
   9   6   2        4.64        0.00    114.61 o 
 -10   7   2        0.47      184.07    185.32 o 
  -9   7   2      183.91      233.33     81.95 o 
  -8   7   2        3.72       30.91     49.37 o 
  -7   7   2       94.16      120.93     41.96 o 
  -6   7   2     2034.32     1878.00    151.70 o 
  -5   7   2     2456.85     2627.36    196.33 o 
  -4   7   2     8315.34     7650.90    513.21 o 
  -3   7   2     5026.63     5045.96    336.47 o 
  -2   7   2     4491.17     5082.98    348.34 o 
  -1   7   2     7979.02     8484.21    499.49 o 
   0   7   2     8610.17     8183.39    490.27 o 
   1   7   2     5498.58     5027.33    295.47 o 
   2   7   2       63.19       60.04     23.88 o 
   3   7   2      410.55      465.21     46.46 o 
   4   7   2      771.42      742.16     73.23 o 
   5   7   2       80.96      106.73     39.28 o 
   6   7   2      224.02      248.01     50.28 o 
   7   7   2      462.01      612.18     76.79 o 
   8   7   2      749.82      556.23    107.53 o 
   9   7   2      185.39      211.90    126.04 o 
 -10   8   2       41.18      102.68    182.82 o 
  -9   8   2        0.76        0.00     90.78 o 
  -8   8   2      576.14      537.80    110.42 o 
  -7   8   2      159.30       70.71     57.37 o 
  -6   8   2      195.44      201.00     44.20 o 
  -5   8   2     5508.45     5655.72    416.73 o 
  -4   8   2     1609.94     1583.98    117.28 o 
  -3   8   2      284.95      331.17     37.61 o 
  -2   8   2     2054.86     1894.74    128.39 o 
  -1   8   2     8296.46     7955.06    475.81 o 
   0   8   2     2699.23     2707.10    182.65 o 
   1   8   2     2258.56     2415.91    147.61 o 
   2   8   2     7071.75     7159.12    497.72 o 
   3   8   2      840.79      887.44     74.30 o 
   4   8   2      102.85      101.53     61.24 o 
   5   8   2     2947.72     2923.31    237.43 o 
   6   8   2      306.70      257.27     50.03 o 
   7   8   2        0.64        0.00     47.51 o 
   8   8   2      491.90      716.63    111.04 o 
   9   8   2       49.99       47.58    182.82 o 
 -10   9   2      139.47       10.02    194.09 o 
  -9   9   2     1212.25     1465.94    216.49 o 
  -8   9   2        6.87        0.00     49.39 o 
  -7   9   2      389.79      487.49    127.00 o 
  -6   9   2     2660.28     2922.29    290.93 o 
  -5   9   2     1368.28     1409.74    109.05 o 
  -4   9   2      906.93      796.04     69.96 o 
  -3   9   2     2343.56     2228.71    154.18 o 
  -2   9   2     2717.36     2769.14    244.00 o 
  -1   9   2      212.24      244.70     26.88 o 
   0   9   2     8054.84     7216.46    476.82 o 
   1   9   2      744.71      843.52     58.77 o 
   2   9   2      156.11      153.49     39.10 o 
   3   9   2      909.58      876.74     88.80 o 
   4   9   2     2567.82     2518.70    191.92 o 
   5   9   2        9.66       58.49     40.70 o 
   6   9   2      173.92      225.76     52.33 o 
   7   9   2     1237.14     1357.18    134.88 o 
   8   9   2      205.04      157.45    108.61 o 
  -9  10   2      439.53      452.68    169.67 o 
  -8  10   2      928.15      941.55    126.04 o 
  -7  10   2        1.58        0.00     44.99 o 
  -6  10   2       35.61       58.55     59.69 o 
  -5  10   2      270.90      238.47     48.21 o 
  -4  10   2     1584.52     1667.36    229.72 o 
  -3  10   2     2099.54     2058.58    173.92 o 
  -2  10   2        9.56       23.04     21.34 o 
  -1  10   2     4522.10     4417.14    268.91 o 
   0  10   2    14193.32    14345.68    858.48 o 
   1  10   2     1237.26     1302.81     92.06 o 
   2  10   2      552.44      629.19     55.79 o 
   3  10   2       35.58      106.31     34.16 o 
   4  10   2     2819.15     2701.12    206.31 o 
   5  10   2     3512.43     3695.55    272.95 o 
   6  10   2      452.74      525.86     71.22 o 
   7  10   2       30.55       30.56     56.19 o 
   8  10   2       60.72       65.08    113.08 o 
  -9  11   2      881.97     1151.15    181.88 o 
  -8  11   2       82.17      210.09     78.74 o 
  -7  11   2      464.36      573.61     82.16 o 
  -6  11   2     1614.96     1724.01    172.53 o 
  -5  11   2     2404.06     2388.79    195.38 o 
  -4  11   2     1033.98      900.23    125.76 o 
  -3  11   2      167.74      132.66     38.72 o 
  -2  11   2     1123.34      559.35    326.48 o 
  -1  11   2     1874.22     2061.44    140.28 o 
   0  11   2     5668.57     5678.31    313.61 o 
   1  11   2     1644.91     1812.71    114.09 o 
   2  11   2       51.34       31.22     19.78 o 
   3  11   2     1581.90     1767.63    147.37 o 
   4  11   2     4048.50     4330.86    314.95 o 
   5  11   2      723.98      660.93    102.05 o 
   6  11   2     1038.91     1097.63    137.85 o 
   7  11   2       41.31       37.17     61.00 o 
   8  11   2        5.40        0.00     99.87 o 
  -9  12   2      322.75      491.72    147.13 o 
  -8  12   2      271.60      423.88     82.06 o 
  -7  12   2      265.04      329.88     78.65 o 
  -6  12   2     1085.17     1239.90    149.81 o 
  -5  12   2      697.92      756.84    104.76 o 
  -4  12   2     3845.36     3664.42    315.11 o 
  -3  12   2       89.96      180.26     43.15 o 
  -2  12   2     3092.07     1600.87    982.08 o 
  -1  12   2      159.29      131.68     42.47 o 
   0  12   2     3956.56     4136.54    249.55 o 
   1  12   2      446.15      427.50     46.05 o 
   2  12   2      246.83      271.08     50.52 o 
   3  12   2     2938.22     2781.16    215.93 o 
   4  12   2     1618.15     1808.19    149.39 o 
   5  12   2      406.61      417.95     74.23 o 
   6  12   2       63.86       95.97     55.21 o 
   7  12   2       14.37       48.13     59.24 o 
   8  12   2      289.00      404.89     90.22 o 
  -9  13   2      159.09      127.60     83.02 o 
  -8  13   2      128.57      115.29     69.00 o 
  -7  13   2       62.07      147.73     60.61 o 
  -6  13   2      556.12      626.45     86.98 o 
  -5  13   2       40.58       27.36     45.23 o 
  -4  13   2       49.35       26.31     38.51 o 
  -3  13   2        3.37       22.55     32.32 o 
  -2  13   2      411.94      240.08     61.07 o 
  -1  13   2       14.90        0.00     27.62 o 
   0  13   2      420.68      582.31     76.99 o 
   1  13   2       18.66       41.34     26.96 o 
   2  13   2      378.13      422.18     50.53 o 
   3  13   2       11.56       61.82     44.05 o 
   4  13   2       82.39       49.57     69.78 o 
   5  13   2        3.86        0.00     49.99 o 
   6  13   2      563.53      664.65    102.33 o 
   7  13   2       36.12        8.83     60.60 o 
  -8  14   2      152.54       88.13     70.84 o 
  -7  14   2      128.62      310.46     79.59 o 
  -6  14   2      336.12      509.13    153.35 o 
  -5  14   2     1864.56     1940.40    191.90 o 
  -4  14   2     1491.79     1585.84    253.40 o 
  -3  14   2      146.27      109.12     40.39 o 
  -2  14   2     2241.84     2284.33    227.64 o 
  -1  14   2      579.35      668.45     64.15 o 
   0  14   2      853.62      855.13     89.47 o 
   1  14   2     2875.46     2791.56    282.09 o 
   2  14   2      363.75      429.26     84.22 o 
   3  14   2      997.77     1058.40    131.42 o 
   4  14   2     1900.02     2099.38    205.89 o 
   5  14   2       89.11       82.43     61.99 o 
   6  14   2        8.08        0.00     61.00 o 
   7  14   2       24.11       75.77     70.50 o 
  -8  15   2      232.00      250.22     78.14 o 
  -7  15   2      467.88      410.52     87.10 o 
  -6  15   2      168.15       51.58     59.21 o 
  -5  15   2       12.36        0.00     49.03 o 
  -4  15   2     1104.02     1031.04    164.25 o 
  -3  15   2       45.92       18.01     44.14 o 
  -2  15   2        9.90        0.00     36.34 o 
  -1  15   2      179.19      123.15     45.74 o 
   0  15   2     2346.78     2525.11    250.25 o 
   1  15   2      304.85      291.95     60.75 o 
   2  15   2        5.95        0.00     47.68 o 
   3  15   2        3.89        6.91     47.65 o 
   4  15   2      958.41     1106.62    126.06 o 
   5  15   2        2.12        0.00     55.26 o 
   6  15   2       19.25       79.46     70.23 o 
  -7  16   2       32.59       45.49     63.76 o 
  -6  16   2      371.92      370.11     87.16 o 
  -5  16   2       61.40      102.10     59.07 o 
  -4  16   2      450.60      536.35     82.72 o 
  -3  16   2       72.01      100.53     52.14 o 
  -2  16   2        3.75        0.00     46.67 o 
  -1  16   2       47.18        0.00     43.27 o 
   0  16   2       90.16        0.00    105.75 o 
   1  16   2      404.91      411.18     63.38 o 
   2  16   2      535.69      768.50    226.02 o 
   3  16   2      244.38      307.85     82.67 o 
   4  16   2      162.82      211.30     77.92 o 
   5  16   2       58.72        0.00     85.19 o 
   6  16   2      289.19      271.63    107.12 o 
  -7  17   2      251.77      359.98     96.36 o 
  -6  17   2       78.73      149.83     71.12 o 
  -5  17   2        0.64        0.00     57.94 o 
  -4  17   2      131.13      187.28     87.53 o 
  -3  17   2     1370.08     1713.83    431.60 o 
  -2  17   2        5.61        4.36     61.36 o 
  -1  17   2        0.20        0.00     56.37 o 
   0  17   2     2038.55     2481.54    250.36 o 
   1  17   2      163.31      143.77     54.96 o 
   2  17   2      341.28      331.65     83.14 o 
   3  17   2      361.61      277.99    150.26 o 
   4  17   2      601.58      998.95    279.87 o 
   5  17   2      114.75      183.94     78.94 o 
  -6  18   2      162.41      152.54     73.39 o 
  -5  18   2       31.92        0.00     64.47 o 
  -4  18   2       43.28      101.96    100.80 o 
  -3  18   2       44.70       16.66     67.62 o 
  -2  18   2       71.88       10.14     61.52 o 
  -1  18   2       44.55        0.00     61.65 o 
   0  18   2      954.78     1386.26    212.52 o 
   1  18   2       30.61        0.00     51.90 o 
   2  18   2       72.47      113.61     69.18 o 
   3  18   2        1.00        0.00     55.25 o 
   4  18   2        7.40        0.00    114.58 o 
   5  18   2        7.25        0.00     77.64 o 
  -5  19   2       44.34       58.18     75.44 o 
  -4  19   2        2.93       70.12     86.40 o 
  -3  19   2       77.29        1.87     68.50 o 
  -2  19   2      101.48       51.30     74.44 o 
  -1  19   2      118.71        4.77     70.10 o 
   0  19   2      624.91      775.65    150.89 o 
   1  19   2        1.14       64.34     98.30 o 
   2  19   2       31.13        0.00     61.13 o 
   3  19   2       53.00       11.59     59.28 o 
   4  19   2       77.01       96.88     75.81 o 
  -4  20   2      278.40      503.38    137.74 o 
  -3  20   2       88.80        8.77     80.14 o 
  -2  20   2      113.91        0.00     69.69 o 
  -1  20   2       11.81       50.09     76.34 o 
   0  20   2      453.48      406.64    104.60 o 
   1  20   2      189.23      271.73     97.67 o 
   2  20   2        5.29      120.00     90.78 o 
   3  20   2       90.61      308.25     92.25 o 
  -3  21   2       10.06       78.89     88.91 o 
  -2  21   2      316.07      394.26    113.45 o 
  -1  21   2        8.96      110.22     79.25 o 
   0  21   2       10.91       52.21    132.29 o 
   1  21   2      179.20       91.41    220.39 o 
 -11   1   3      349.56      378.06    171.55 o 
 -10   1   3      498.30      453.25    116.37 o 
  -9   1   3     3099.15     3798.24    596.04 o 
  -8   1   3     4296.06     4704.79    371.13 o 
  -7   1   3      553.48      634.65     65.35 o 
  -6   1   3     2238.87     2591.38    290.56 o 
  -5   1   3    10460.85    10178.41    762.90 o 
  -4   1   3    14586.21    15704.19   1199.11 o 
  -3   1   3    29105.39    29174.39   2495.17 o 
  -2   1   3    30917.68    33868.15   2879.05 o 
  -1   1   3     4521.19     4415.26    382.54 o 
   0   1   3     1911.91     2379.26    165.40 o 
   1   1   3     8140.20     8889.57    525.21 o 
   2   1   3     9186.67     9013.74    549.52 o 
   3   1   3     3189.33     3081.75    190.92 o 
   4   1   3     3164.86     2861.78    167.33 o 
   5   1   3     8750.74     8763.20    715.39 o 
   6   1   3      278.71      381.68     85.55 o 
   7   1   3       14.72        0.00     65.84 o 
   8   1   3      117.06      270.68    100.75 o 
   9   1   3        4.87       95.37    105.58 o 
 -11   2   3       46.67       98.46    115.90 o 
 -10   2   3       59.59       56.37     87.54 o 
  -9   2   3      432.53      372.15    108.64 o 
  -8   2   3       15.52        0.00     75.92 o 
  -7   2   3      919.41     1144.23    111.15 o 
  -6   2   3     8574.91     9060.10    707.71 o 
  -5   2   3     3807.71     4197.67    366.27 o 
  -4   2   3       27.63        2.92     18.46 o 
  -3   2   3      397.52      436.74     57.03 o 
  -2   2   3    18674.53    18885.32   1452.59 o 
  -1   2   3     2180.29     2052.97    159.12 o 
   0   2   3     9865.05    11189.84    737.07 o 
   1   2   3     1616.59     1508.05    105.54 o 
   2   2   3      123.09      110.61     18.43 o 
   3   2   3      186.34      140.18     28.37 o 
   4   2   3     1709.16     1556.18    125.90 o 
   5   2   3      158.66      154.62     36.60 o 
   6   2   3      959.37      861.49    102.16 o 
   7   2   3      120.12       68.87    115.20 o 
   8   2   3     1920.10     2031.61    399.45 o 
   9   2   3       38.70       15.00     93.66 o 
 -11   3   3       49.85      128.35    122.09 o 
 -10   3   3       19.69        0.00     97.17 o 
  -9   3   3       17.19        4.79     46.16 o 
  -8   3   3     2701.09     2739.24    257.69 o 
  -7   3   3     1200.64     1353.20    124.63 o 
  -6   3   3     4188.42     4166.81    325.37 o 
  -5   3   3     2919.21     2681.70    236.28 o 
  -4   3   3     1240.27     1361.08    121.96 o 
  -3   3   3     1841.82     2032.13    168.15 o 
  -2   3   3     6437.62     6388.13    491.68 o 
  -1   3   3        1.51        0.00     12.70 o 
   0   3   3    17975.25    18170.55   1305.33 o 
   1   3   3       69.45       51.64     20.34 o 
   2   3   3      633.83      512.06     76.42 o 
   3   3   3     7753.60     7757.16    561.11 o 
   4   3   3     3419.10     3163.72    242.60 o 
   5   3   3      499.60      539.63     61.63 o 
   6   3   3       35.93        0.00     52.49 o 
   7   3   3        1.42        0.00     52.06 o 
   8   3   3      199.04      305.34    114.85 o 
   9   3   3      353.88      498.37    134.24 o 
 -11   4   3        2.39        0.00    174.05 o 
 -10   4   3      294.80      238.88    116.90 o 
  -9   4   3      350.79      476.91     81.92 o 
  -8   4   3      248.80      251.73     57.13 o 
  -7   4   3      591.28      577.30     72.11 o 
  -6   4   3     3425.02     3543.24    319.20 o 
  -5   4   3    16909.44    16303.58   1359.99 o 
  -4   4   3    12944.05    12238.77   1041.04 o 
  -3   4   3     1752.10     1873.50    130.08 o 
  -2   4   3      329.95      265.63     78.62 o 
  -1   4   3     4003.50     3648.59    236.90 o 
   0   4   3     2729.99     2949.36    196.77 o 
   1   4   3    34779.37    33802.63   2229.94 o 
   2   4   3     2619.56     2633.50    193.20 o 
   3   4   3     4902.65     4883.61    395.69 o 
   4   4   3      560.54      569.62     62.74 o 
   5   4   3      715.42      695.64     76.07 o 
   6   4   3     2761.57     2683.10    238.60 o 
   7   4   3     2151.48     2290.96    207.11 o 
   8   4   3     2782.40     2435.71    300.59 o 
   9   4   3      319.87      291.46    125.38 o 
 -11   5   3      133.02      151.52    184.07 o 
 -10   5   3      818.45      810.17    225.39 o 
  -9   5   3      109.58      109.29     57.15 o 
  -8   5   3      203.21      152.09     58.89 o 
  -7   5   3     1465.02     1500.61    130.22 o 
  -6   5   3        0.07       36.43     32.78 o 
  -5   5   3     1085.88     1201.83    100.81 o 
  -4   5   3     7578.70     6701.51    474.11 o 
  -3   5   3      295.01      358.79     32.60 o 
  -2   5   3     2372.01     2326.73    223.20 o 
  -1   5   3     9996.49     9320.48    615.84 o 
   0   5   3     3154.42     3205.86    217.41 o 
   1   5   3      552.03      755.74     65.81 o 
   2   5   3    11914.55    11863.12    852.68 o 
   3   5   3     1955.20     2152.92    158.58 o 
   4   5   3      132.84      147.87     34.47 o 
   5   5   3       14.01       50.82     39.94 o 
   6   5   3      505.02      562.90     67.19 o 
   7   5   3      282.82      136.73     68.05 o 
   8   5   3        2.54       75.73     97.81 o 
   9   5   3      211.75      214.74    116.72 o 
 -10   6   3       67.11       42.57    152.77 o 
  -9   6   3      133.92       95.52    123.97 o 
  -8   6   3      149.03      166.82     53.17 o 
  -7   6   3      679.54      855.69    114.62 o 
  -6   6   3      147.53       89.05     32.62 o 
  -5   6   3     8113.75     7968.93    567.16 o 
  -4   6   3     3932.64     3507.98    232.37 o 
  -3   6   3      466.96      400.61     39.38 o 
  -2   6   3     3036.23     2742.69    250.11 o 
  -1   6   3      427.28      430.66     36.44 o 
   0   6   3     6631.78     6567.82    389.50 o 
   1   6   3    15646.40    15550.45   1163.77 o 
   2   6   3      799.60      897.93     72.86 o 
   3   6   3      782.90      845.67     78.61 o 
   4   6   3       58.28      142.08     48.79 o 
   5   6   3      325.94      406.33     55.52 o 
   6   6   3      291.33      193.05     98.26 o 
   7   6   3       20.10       70.78     81.02 o 
   8   6   3      898.42      945.28    126.36 o 
   9   6   3      282.24      263.38    139.49 o 
 -10   7   3     1113.74     1129.48    293.01 o 
  -9   7   3       38.94       28.13     63.82 o 
  -8   7   3        4.67       68.45     50.40 o 
  -7   7   3       72.25       59.93     43.50 o 
  -6   7   3      174.86      166.13     36.92 o 
  -5   7   3      344.77      305.37     45.18 o 
  -4   7   3     3510.56     3345.12    228.71 o 
  -3   7   3      757.48      846.38     84.89 o 
  -2   7   3     3102.65     3235.26    243.56 o 
  -1   7   3    13089.99    13199.86    783.69 o 
   0   7   3      996.61     1139.46     71.45 o 
   1   7   3     1026.09      992.61     64.66 o 
   2   7   3    21702.37    21757.61   1564.79 o 
   3   7   3      304.79      297.00     46.20 o 
   4   7   3     3349.23     3544.63    251.24 o 
   5   7   3      499.48      613.60     75.32 o 
   6   7   3     1545.39     1768.92    150.39 o 
   7   7   3      196.06      230.29     78.12 o 
   8   7   3      313.05      186.70     88.81 o 
 -10   8   3        0.87      128.25     82.02 o 
  -9   8   3       44.41       54.68     68.31 o 
  -8   8   3       50.78       42.61     56.43 o 
  -7   8   3       60.58       24.06     45.52 o 
  -6   8   3     1996.89     2115.43    173.30 o 
  -5   8   3       43.67       43.67     26.07 o 
  -4   8   3     1113.75     1064.44     84.26 o 
  -3   8   3      275.95      254.34     28.87 o 
  -2   8   3       46.88       58.56     17.90 o 
  -1   8   3     6938.65     6169.17    372.78 o 
   0   8   3      671.72      634.43     46.39 o 
   1   8   3      557.11      560.31     43.00 o 
   2   8   3      614.73      610.03     57.41 o 
   3   8   3      485.25      465.30     57.32 o 
   4   8   3       95.34      122.39     38.85 o 
   5   8   3       16.14       14.01     38.73 o 
   6   8   3      155.43       69.03     43.84 o 
   7   8   3     2370.93     2578.68    235.55 o 
   8   8   3      282.23      265.59     99.95 o 
 -10   9   3      165.17       91.61     82.09 o 
  -9   9   3      611.27      682.06    133.78 o 
  -8   9   3      268.18      370.12     89.89 o 
  -7   9   3       40.85       62.74     41.46 o 
  -6   9   3       53.07       13.03     41.36 o 
  -5   9   3       30.74       15.31     33.58 o 
  -4   9   3      122.06      145.24     29.03 o 
  -3   9   3     2322.35     2221.29    157.98 o 
  -2   9   3        4.11        1.40     18.26 o 
  -1   9   3     4387.21     4121.73    245.22 o 
   0   9   3     2852.90     3099.93    178.66 o 
   1   9   3        5.60        0.00     12.23 o 
   2   9   3     2924.35     3348.80    248.65 o 
   3   9   3        2.04        0.00     38.26 o 
   4   9   3     1750.79     1936.20    160.20 o 
   5   9   3     3083.78     3243.31    252.10 o 
   6   9   3        5.60        0.00     40.18 o 
   7   9   3       59.29      145.51     73.95 o 
   8   9   3        8.22       55.74    103.13 o 
 -10  10   3        0.55        0.00     98.92 o 
  -9  10   3      503.75      562.93    120.21 o 
  -8  10   3      351.42      349.51     90.86 o 
  -7  10   3     1821.89     1869.79    183.09 o 
  -6  10   3     4876.48     4675.61    412.55 o 
  -5  10   3      139.30       96.63     40.29 o 
  -4  10   3     1606.42     1639.79    243.27 o 
  -3  10   3     1089.01     1163.52    113.80 o 
  -2  10   3     8593.44     8905.06    642.94 o 
  -1  10   3     1878.29     1961.57    122.04 o 
   0  10   3     2214.36     2141.02    133.41 o 
   1  10   3      902.91      995.07     75.88 o 
   2  10   3        3.64        0.00     25.02 o 
   3  10   3        3.49        6.19     32.35 o 
   4  10   3     2418.99     2358.63    192.76 o 
   5  10   3        7.49       11.91     40.43 o 
   6  10   3      959.05     1071.12    115.37 o 
   7  10   3     1478.77     1997.65    191.22 o 
   8  10   3        2.61      159.62    111.30 o 
  -9  11   3        1.72       64.03     74.00 o 
  -8  11   3      773.97      808.37    115.00 o 
  -7  11   3       19.13       38.40     46.87 o 
  -6  11   3      226.90      218.09     61.91 o 
  -5  11   3     1029.72      867.68     84.84 o 
  -4  11   3      594.98      531.37     65.25 o 
  -3  11   3     1483.76     1569.03    139.52 o 
  -2  11   3      371.63      308.48     38.06 o 
  -1  11   3        3.48        0.00     21.60 o 
   0  11   3       59.82       27.08     20.27 o 
   1  11   3      876.57      987.78     90.99 o 
   2  11   3      158.52      101.62     31.66 o 
   3  11   3     3464.93     3741.89    282.48 o 
   4  11   3      461.40      434.34     60.59 o 
   5  11   3      489.81      605.45     80.53 o 
   6  11   3        9.38        1.63     54.90 o 
   7  11   3        0.76        0.00     61.23 o 
   8  11   3        3.96        0.00    101.60 o 
  -9  12   3      400.01      487.93    123.70 o 
  -8  12   3      107.45       90.25     64.92 o 
  -7  12   3       54.79      179.86     57.60 o 
  -6  12   3      641.99      686.98     91.72 o 
  -5  12   3        1.37        0.00     40.27 o 
  -4  12   3       22.52        0.00     42.11 o 
  -3  12   3        1.41        0.00     31.93 o 
  -2  12   3     2143.81     1991.57    225.34 o 
  -1  12   3      745.19      805.21     68.14 o 
   0  12   3       45.33       19.83     23.80 o 
   1  12   3     1858.58     1913.06    141.22 o 
   2  12   3       60.83       80.18     25.53 o 
   3  12   3      130.03       68.92     39.55 o 
   4  12   3      649.49      763.58     84.30 o 
   5  12   3       26.14        2.78     51.53 o 
   6  12   3      107.45      107.28     75.76 o 
   7  12   3      265.25      351.08     80.65 o 
  -9  13   3        0.30        0.00     79.80 o 
  -8  13   3       31.01       68.43     59.99 o 
  -7  13   3      284.72      391.66     83.07 o 
  -6  13   3        0.62        0.00     49.33 o 
  -5  13   3      285.49      310.02     70.49 o 
  -4  13   3      588.78      593.34     89.83 o 
  -3  13   3       42.50       12.22     31.40 o 
  -2  13   3     3187.52     3198.42    238.48 o 
  -1  13   3      796.96     1040.81    102.08 o 
   0  13   3      334.66      336.04     44.66 o 
   1  13   3      595.73      624.75     60.91 o 
   2  13   3      883.84      988.42     88.70 o 
   3  13   3     3022.51     3065.78    229.36 o 
   4  13   3      623.39      791.77    238.86 o 
   5  13   3        2.05       15.44     53.36 o 
   6  13   3       81.80       62.27     62.63 o 
   7  13   3       25.08       93.73     69.26 o 
  -8  14   3       54.19        0.00     58.92 o 
  -7  14   3      446.42      293.09     78.11 o 
  -6  14   3      614.18      521.56     82.10 o 
  -5  14   3       32.07       35.05     44.10 o 
  -4  14   3       47.63       39.97     45.23 o 
  -3  14   3     1012.71      743.63    263.07 o 
  -2  14   3       12.33        0.00     33.72 o 
  -1  14   3      502.77      447.33    135.92 o 
   0  14   3      563.20      660.98     96.88 o 
   1  14   3     2398.13     2552.69    223.52 o 
   2  14   3     1173.31     1445.32    186.44 o 
   3  14   3        9.78        3.61     71.69 o 
   4  14   3      136.19       96.07     50.23 o 
   5  14   3       84.19       89.57     80.14 o 
   6  14   3      657.44      963.13    215.71 o 
  -8  15   3       83.08      107.74     80.59 o 
  -7  15   3      106.29      226.82     67.48 o 
  -6  15   3      286.45      289.57     75.80 o 
  -5  15   3     1157.88     1310.08    145.81 o 
  -4  15   3     3951.20     4116.09    389.86 o 
  -3  15   3      875.36     1031.48    170.98 o 
  -2  15   3      705.66      632.87     80.39 o 
  -1  15   3     1018.84      773.65    151.82 o 
   0  15   3      617.70      740.95     78.89 o 
   1  15   3        2.86       24.36     46.47 o 
   2  15   3     1127.92     1085.25    165.92 o 
   3  15   3      881.68     1135.29    146.71 o 
   4  15   3      314.26      322.00    143.19 o 
   5  15   3       67.86       75.30     88.88 o 
   6  15   3      222.47      130.85     72.26 o 
  -7  16   3      248.25      201.60     70.35 o 
  -6  16   3      373.97      383.38     86.89 o 
  -5  16   3        5.60        0.00     52.79 o 
  -4  16   3       41.07       80.99     76.27 o 
  -3  16   3      843.44      824.83    216.13 o 
  -2  16   3       56.87        0.00     56.57 o 
  -1  16   3     1180.47     1391.63    229.22 o 
   0  16   3     2420.78     2569.98    253.20 o 
   1  16   3      286.95      467.76     71.02 o 
   2  16   3        9.95        0.00     45.18 o 
   3  16   3      405.88      305.30    122.09 o 
   4  16   3        2.03       45.94     61.70 o 
   5  16   3      140.29      240.26     91.98 o 
   6  16   3      201.88      125.35     77.36 o 
  -7  17   3        2.71        0.00     61.04 o 
  -6  17   3       63.17        0.00     58.28 o 
  -5  17   3       48.51       13.08     56.74 o 
  -4  17   3      366.20      290.62     70.67 o 
  -3  17   3       72.56       20.78     60.84 o 
  -2  17   3       62.50       71.58     70.62 o 
  -1  17   3      674.08      596.68    167.20 o 
   0  17   3       24.17       82.59     54.41 o 
   1  17   3      412.93      502.97    122.71 o 
   2  17   3       90.54      179.40     69.91 o 
   3  17   3      229.40      204.73     74.09 o 
   4  17   3      138.19      284.44     87.78 o 
   5  17   3        0.02        0.00     70.55 o 
  -6  18   3      155.59      112.51     68.52 o 
  -5  18   3        6.03       42.66     76.42 o 
  -4  18   3        5.34        0.00     76.38 o 
  -3  18   3      528.56      288.42     92.78 o 
  -2  18   3       11.36       19.47     64.98 o 
  -1  18   3      376.85      573.28    250.44 o 
   0  18   3     2004.39     2124.29    250.42 o 
   1  18   3        6.17        0.00     59.49 o 
   2  18   3       65.76        0.00     55.51 o 
   3  18   3      345.76      518.35    125.85 o 
   4  18   3        2.21        0.00     63.95 o 
  -5  19   3       13.04      182.82     97.67 o 
  -4  19   3       42.61      101.43     82.64 o 
  -3  19   3       35.40        0.00     73.70 o 
  -2  19   3       49.60       42.04     76.73 o 
  -1  19   3      158.21      104.43     77.09 o 
   0  19   3      413.68      669.33    133.86 o 
   1  19   3      306.44      404.54     88.70 o 
   2  19   3      246.97      345.58     94.92 o 
   3  19   3      180.82      372.96     95.96 o 
  -4  20   3      288.24      395.69    126.47 o 
  -3  20   3        1.73        0.00     68.38 o 
  -2  20   3      118.71       96.89     82.51 o 
  -1  20   3       12.03        0.00     62.43 o 
   0  20   3     1228.64      279.24    209.12 o 
   1  20   3       88.78       72.26    114.89 o 
   2  20   3      250.29       95.74    108.94 o 
  -3  21   3        0.09        0.00     82.64 o 
  -2  21   3       23.26      145.58     88.67 o 
  -1  21   3       88.89       21.07     73.08 o 
   0  21   3      104.91       32.56    237.92 o 
   1  21   3      165.49      338.09    260.46 o 
 -11   0   4      161.29      247.93    177.81 o 
 -10   0   4       10.82       96.42    137.74 o 
  -9   0   4     3136.98     3146.76    508.39 o 
  -8   0   4     6206.19     7132.49   1018.03 o 
  -7   0   4     3355.53     3641.95    410.39 o 
  -6   0   4    14274.11    15439.22   1629.96 o 
  -5   0   4     3257.44     3275.87    378.41 o 
  -4   0   4    33480.82    33205.57   3606.36 o 
  -3   0   4   116400.91   125219.33  17399.22 o 
  -2   0   4    39807.44    43537.51   6051.85 o 
  -1   0   4    45728.87    50919.19   7074.89 o 
   0   0   4      486.38      606.71     57.89 o 
   1   0   4      530.75      655.41     64.24 o 
   2   0   4      249.70      361.23     41.98 o 
   3   0   4      632.81      816.57     85.50 o 
   4   0   4    16023.89    14130.39   1358.27 o 
   5   0   4     5926.96     5679.72    552.57 o 
   6   0   4       20.77        0.00     78.89 o 
   7   0   4     3276.40     3330.83    502.13 o 
   8   0   4       37.55        0.00    116.45 o 
   9   0   4        0.59        0.00    155.27 o 
 -11   1   4       44.56       34.27    115.10 o 
 -10   1   4      497.69      356.46    103.08 o 
  -9   1   4        3.31       15.68     41.18 o 
  -8   1   4       63.33      103.46     35.31 o 
  -7   1   4      245.23      220.80     55.85 o 
  -6   1   4       22.33        0.00     24.06 o 
  -5   1   4      888.96      973.92     87.02 o 
  -4   1   4       58.51       26.94     21.11 o 
  -3   1   4    11033.42    10461.87    914.31 o 
  -2   1   4     4918.02     4522.83    452.42 o 
  -1   1   4     3130.90     3715.74    409.78 o 
   0   1   4      427.21      419.32     32.86 o 
   1   1   4     1576.33     1552.13     96.25 o 
   2   1   4     4648.60     4971.99    299.56 o 
   3   1   4     3766.29     3791.10    229.47 o 
   4   1   4     1835.97     1901.85    128.55 o 
   5   1   4       68.43       71.02     44.27 o 
   6   1   4      163.05       79.88     72.96 o 
   7   1   4        1.83      121.83     90.11 o 
   8   1   4       98.29        0.00     87.05 o 
   9   1   4       41.96        0.00    110.64 o 
 -11   2   4      235.39      296.13    241.67 o 
 -10   2   4       56.68       26.14     97.69 o 
  -9   2   4     2148.05     2478.56    226.08 o 
  -8   2   4      162.91      237.57     45.87 o 
  -7   2   4       94.65       55.60     24.67 o 
  -6   2   4     8197.55     8457.15    653.73 o 
  -5   2   4     1499.28     1517.85    135.01 o 
  -4   2   4     6398.55     5325.67    459.38 o 
  -3   2   4    52010.84    51806.10   4426.67 o 
  -2   2   4     8153.98     8157.31    619.11 o 
  -1   2   4       38.28       14.55     10.02 o 
   0   2   4      695.21      675.02     50.70 o 
   1   2   4       35.50       37.67     13.48 o 
   2   2   4     1735.54     1661.40    110.54 o 
   3   2   4     2574.59     2810.85    177.40 o 
   4   2   4    11149.78     9824.87    711.25 o 
   5   2   4     1653.26     1692.92    149.52 o 
   6   2   4        4.51        8.68     54.97 o 
   7   2   4     1730.81     1835.57    226.65 o 
   8   2   4      227.94       73.86     88.93 o 
   9   2   4      195.17      181.47    115.53 o 
 -11   3   4      475.11      582.90    147.87 o 
 -10   3   4      233.11      277.77    114.63 o 
  -9   3   4     1215.21     1350.37    220.06 o 
  -8   3   4       50.76       39.29     31.95 o 
  -7   3   4     1338.19     1338.10    126.84 o 
  -6   3   4     2907.52     2613.36    238.67 o 
  -5   3   4      775.87      692.73     82.49 o 
  -4   3   4      174.08      234.70     34.76 o 
  -3   3   4        4.14        0.00     16.45 o 
  -2   3   4    26537.46    22813.63   1751.46 o 
  -1   3   4     3085.91     2799.60    216.97 o 
   0   3   4     5721.89     6455.86    489.37 o 
   1   3   4    23097.97    23857.00   1501.43 o 
   2   3   4     5894.93     6223.04    397.09 o 
   3   3   4     1279.20     1165.28     98.68 o 
   4   3   4     1781.03     1694.81    138.62 o 
   5   3   4        9.20       23.52     49.51 o 
   6   3   4       81.95       29.95     57.83 o 
   7   3   4       16.76      121.67     71.34 o 
   8   3   4      693.34      670.24    134.12 o 
 -11   4   4        4.58      106.44    171.55 o 
 -10   4   4       29.90      118.61     98.22 o 
  -9   4   4       13.72       67.33     49.03 o 
  -8   4   4      827.74      982.62    117.28 o 
  -7   4   4     1385.95     1531.02    141.36 o 
  -6   4   4        5.09       52.96     31.66 o 
  -5   4   4      598.39      626.09     69.65 o 
  -4   4   4     3744.13     3539.70    304.79 o 
  -3   4   4      102.22      115.59     30.48 o 
  -2   4   4        7.11       25.24     17.70 o 
  -1   4   4     5807.58     5700.58    433.75 o 
   0   4   4     2181.46     2544.49    168.79 o 
   1   4   4      398.28      455.69     42.58 o 
   2   4   4     1377.86     1737.97    130.96 o 
   3   4   4     6625.84     6428.90    406.00 o 
   4   4   4      355.31      359.89     56.57 o 
   5   4   4        0.77       18.24     36.89 o 
   6   4   4      983.22      847.60    100.78 o 
   7   4   4      196.63      176.87     73.11 o 
   8   4   4      355.62      294.98    119.03 o 
 -11   5   4      127.54      217.88    171.55 o 
 -10   5   4       15.24        0.00     62.33 o 
  -9   5   4      865.02      864.24    110.30 o 
  -8   5   4     1076.42     1084.61    125.23 o 
  -7   5   4     5683.25     5298.77    446.38 o 
  -6   5   4     1967.66     1808.43    174.75 o 
  -5   5   4    12750.41    11845.71   1031.65 o 
  -4   5   4      262.81      306.06     38.07 o 
  -3   5   4     2937.37     2891.34    275.96 o 
  -2   5   4     1620.15     1336.76    132.13 o 
  -1   5   4      285.27      301.93     27.96 o 
   0   5   4    25847.88    26208.31   1735.99 o 
   1   5   4    10731.66    10231.69    689.72 o 
   2   5   4     3312.42     3739.20    265.39 o 
   3   5   4      282.23      287.98     44.02 o 
   4   5   4       28.09       61.08     25.43 o 
   5   5   4       49.99       46.77     47.17 o 
   6   5   4       20.18       82.78     62.15 o 
   7   5   4       78.61       54.08     71.63 o 
   8   5   4      433.35      436.96    100.41 o 
 -11   6   4        7.79       32.56    161.53 o 
 -10   6   4      899.48      933.86    149.81 o 
  -9   6   4       34.79       49.33     61.37 o 
  -8   6   4        9.64        0.00     53.50 o 
  -7   6   4     2030.64     2043.13    201.98 o 
  -6   6   4     7099.15     6012.37    524.83 o 
  -5   6   4       81.38       41.11     39.60 o 
  -4   6   4     1941.58     1938.74    135.10 o 
  -3   6   4      188.40      203.84     30.65 o 
  -2   6   4      358.14      351.61     39.04 o 
  -1   6   4       28.06       56.83     13.80 o 
   0   6   4      597.37      502.95     41.07 o 
   1   6   4      834.21      952.39    113.40 o 
   2   6   4     3654.27     3622.69    277.46 o 
   3   6   4     1645.63     1579.13    125.31 o 
   4   6   4        3.83       45.76     32.00 o 
   5   6   4      128.18       64.95     50.06 o 
   6   6   4     4898.85     5172.76    430.45 o 
   7   6   4      407.83      377.19     81.10 o 
   8   6   4      116.22      172.77     88.44 o 
 -11   7   4       56.18      122.71    176.56 o 
 -10   7   4       20.50        0.00     65.90 o 
  -9   7   4      104.85        5.43     64.96 o 
  -8   7   4      383.22      424.18    139.62 o 
  -7   7   4     2216.21     2060.18    203.97 o 
  -6   7   4      431.95      448.05     57.49 o 
  -5   7   4       14.05       27.97     22.63 o 
  -4   7   4      808.18      832.39     68.44 o 
  -3   7   4       33.79        0.00     27.75 o 
  -2   7   4      730.14      994.49     88.53 o 
  -1   7   4    14661.94    15571.34    983.86 o 
   0   7   4     4495.01     4539.81    304.17 o 
   1   7   4       30.66        0.00     34.63 o 
   2   7   4      307.74      299.18     40.06 o 
   3   7   4      102.57      115.75     35.05 o 
   4   7   4     1182.71     1287.22    115.04 o 
   5   7   4      398.15      486.99     86.00 o 
   6   7   4       45.36       31.85     66.75 o 
   7   7   4      161.74      116.71     84.87 o 
   8   7   4      539.84      370.47     99.79 o 
 -10   8   4      603.03      548.30    117.93 o 
  -9   8   4      154.70       87.52     85.15 o 
  -8   8   4      349.34      376.74     88.60 o 
  -7   8   4     2393.83     2424.70    307.38 o 
  -6   8   4     1433.24     1414.33    139.91 o 
  -5   8   4     1484.31     1499.64    108.44 o 
  -4   8   4      201.67      238.80     29.29 o 
  -3   8   4     7761.85     7082.82    636.84 o 
  -2   8   4       73.65       95.23     24.39 o 
  -1   8   4       50.16       78.90     22.03 o 
   0   8   4      955.97      834.87     58.70 o 
   1   8   4      147.96      139.86     23.28 o 
   2   8   4     2472.88     2824.29    201.43 o 
   3   8   4     1793.38     1593.59    134.89 o 
   4   8   4      505.43      481.06     63.24 o 
   5   8   4     1510.88     1608.85    238.94 o 
   6   8   4      314.16      394.66     67.01 o 
   7   8   4        5.39        4.95     89.41 o 
   8   8   4        9.73       34.58     87.13 o 
 -10   9   4       57.08        0.00     65.97 o 
  -9   9   4       19.51        0.00    119.58 o 
  -8   9   4      392.28      287.81    103.31 o 
  -7   9   4       70.43        5.98     47.93 o 
  -6   9   4      156.02      266.48     58.07 o 
  -5   9   4     2245.54     2115.46    182.54 o 
  -4   9   4      649.65      604.80     71.93 o 
  -3   9   4      178.12       95.71     37.75 o 
  -2   9   4     3254.46     3373.65    316.11 o 
  -1   9   4     4765.72     4623.48    279.81 o 
   0   9   4     1883.10     1817.99    111.16 o 
   1   9   4     1181.66     1305.81    100.07 o 
   2   9   4     1051.25     1032.82     95.09 o 
   3   9   4     2041.24     2038.41    167.43 o 
   4   9   4     1162.12     1162.37    111.30 o 
   5   9   4      898.36     1124.90    122.54 o 
   6   9   4       68.97        9.86     49.77 o 
   7   9   4      397.78      427.94    107.71 o 
   8   9   4       10.63        0.00    107.00 o 
 -10  10   4        1.01       22.71     76.19 o 
  -9  10   4      272.74      338.93     95.20 o 
  -8  10   4      207.99      249.08     79.55 o 
  -7  10   4        7.24       13.01     46.96 o 
  -6  10   4      229.50      158.70     48.36 o 
  -5  10   4      450.25      417.60     52.39 o 
  -4  10   4     4262.72     3795.63    327.54 o 
  -3  10   4     6999.48     6851.87    667.28 o 
  -2  10   4      946.31     1025.87     82.68 o 
  -1  10   4      257.36      259.03     31.44 o 
   0  10   4       13.79       49.28     21.25 o 
   1  10   4      131.14      148.77     31.70 o 
   2  10   4     1659.91     1675.29    134.44 o 
   3  10   4       23.46       47.14     34.87 o 
   4  10   4      338.08      443.95     67.25 o 
   5  10   4      765.05      776.77     86.84 o 
   6  10   4       18.38       30.63     89.83 o 
   7  10   4       27.08       57.67     83.20 o 
 -10  11   4      117.23       60.78     79.18 o 
  -9  11   4       17.08       90.17    207.86 o 
  -8  11   4     1442.20     1646.48    222.11 o 
  -7  11   4      224.06      237.36     72.18 o 
  -6  11   4       14.01        9.80     39.78 o 
  -5  11   4      439.30      388.27     55.68 o 
  -4  11   4      864.88      762.70    111.15 o 
  -3  11   4       11.75        8.39     28.79 o 
  -2  11   4    11094.80    10967.57    801.13 o 
  -1  11   4      102.58       76.08     27.77 o 
   0  11   4      174.52      181.16     29.86 o 
   1  11   4      879.78     1067.91     82.28 o 
   2  11   4     1298.95     1295.01    320.27 o 
   3  11   4      764.00      827.16     78.44 o 
   4  11   4      253.47      357.28     87.05 o 
   5  11   4      203.87      150.00     50.43 o 
   6  11   4        3.17        0.00     49.83 o 
   7  11   4        7.45        0.00    104.80 o 
  -9  12   4       48.76        0.00     80.77 o 
  -8  12   4       22.98       13.85     96.42 o 
  -7  12   4     1546.00     1660.47    180.32 o 
  -6  12   4      467.69      413.43     86.45 o 
  -5  12   4     2284.45     2237.34    297.68 o 
  -4  12   4     2162.30     2336.39    327.32 o 
  -3  12   4       45.91       14.42     32.42 o 
  -2  12   4     1560.14     1529.38    232.45 o 
  -1  12   4      269.80      307.08     45.36 o 
   0  12   4      313.04      385.30     47.63 o 
   1  12   4      629.83      627.05     60.83 o 
   2  12   4       72.00        0.00     38.45 o 
   3  12   4     1573.37     1625.81    144.23 o 
   4  12   4      416.78      446.94     65.45 o 
   5  12   4        5.96        0.00     46.05 o 
   6  12   4      304.80      322.24     79.31 o 
   7  12   4      156.25      175.11    123.64 o 
  -9  13   4       58.34      129.35     91.41 o 
  -8  13   4      280.69      288.02    179.06 o 
  -7  13   4        5.51        0.00     48.91 o 
  -6  13   4        0.63       15.11     53.44 o 
  -5  13   4     1375.99     1307.38    229.72 o 
  -4  13   4      112.18      132.47     57.91 o 
  -3  13   4     1516.29     1691.17    128.28 o 
  -2  13   4     2024.94     2143.70    240.30 o 
  -1  13   4      111.35      122.90     37.77 o 
   0  13   4     1543.72     1921.14    184.90 o 
   1  13   4     1711.60     2140.27    236.77 o 
   2  13   4     1558.07     1763.93    142.49 o 
   3  13   4      909.98      882.89     85.34 o 
   4  13   4       13.67       31.85     50.57 o 
   5  13   4        2.45       28.87     54.74 o 
   6  13   4      138.46       68.22     75.40 o 
  -9  14   4      117.38      203.95    100.97 o 
  -8  14   4        5.11        0.00     63.61 o 
  -7  14   4      337.14      353.71     81.42 o 
  -6  14   4      237.52      231.70     61.70 o 
  -5  14   4      466.89      437.76     90.73 o 
  -4  14   4     1356.20     1302.32    175.86 o 
  -3  14   4      496.13      522.67     98.85 o 
  -2  14   4     1134.47     1050.81    106.34 o 
  -1  14   4      198.57      137.79     44.27 o 
   0  14   4       66.60       85.21     38.14 o 
   1  14   4      701.44      683.41     84.03 o 
   2  14   4      616.11      631.94     72.29 o 
   3  14   4     2422.44     2313.26    487.47 o 
   4  14   4       30.82       53.95     53.65 o 
   5  14   4        2.32        0.00     84.57 o 
   6  14   4      154.23       39.44     68.92 o 
  -8  15   4       36.27       65.29     62.73 o 
  -7  15   4       26.97       92.53     57.24 o 
  -6  15   4        4.49        0.00     78.00 o 
  -5  15   4      615.83      644.18    105.21 o 
  -4  15   4      125.23       59.23     39.21 o 
  -3  15   4     1141.36     1238.20    164.35 o 
  -2  15   4      236.99      273.71     56.62 o 
  -1  15   4     1012.69     1175.58    173.99 o 
   0  15   4      981.52     1075.05    170.44 o 
   1  15   4      554.95      729.89    130.23 o 
   2  15   4     2521.79     2631.47    294.18 o 
   3  15   4       24.94        0.00     80.14 o 
   4  15   4        3.74       93.44     70.52 o 
   5  15   4       35.77        0.00     57.33 o 
   6  15   4        6.74        0.00     72.91 o 
  -8  16   4       11.05        0.00     74.45 o 
  -7  16   4       11.57        0.00     62.15 o 
  -6  16   4      317.72      304.98     73.62 o 
  -5  16   4       43.44       22.60     58.56 o 
  -4  16   4      534.74      571.07    170.90 o 
  -3  16   4      115.22      122.97     52.68 o 
  -2  16   4      141.98       84.71     49.73 o 
  -1  16   4      276.81      272.03     78.71 o 
   0  16   4     1265.71     1525.58    169.23 o 
   1  16   4      428.56      492.22     85.76 o 
   2  16   4       39.05       41.52     55.10 o 
   3  16   4        0.81        0.00     49.93 o 
   4  16   4        1.60        0.00     58.15 o 
   5  16   4       74.42       62.85     72.61 o 
  -7  17   4       39.69        0.00     74.61 o 
  -6  17   4      176.13        0.00     55.88 o 
  -5  17   4      105.22       68.99     68.49 o 
  -4  17   4      155.27      146.52     69.55 o 
  -3  17   4      341.56      247.11     81.85 o 
  -2  17   4       93.04      138.65     54.17 o 
  -1  17   4     2316.01     2449.06    593.89 o 
   0  17   4     1229.64     1256.04    154.06 o 
   1  17   4       22.48      113.88     60.57 o 
   2  17   4     1146.77     1795.65    320.56 o 
   3  17   4        1.49       64.37     66.69 o 
   4  17   4      251.74      279.75    116.45 o 
   5  17   4      292.17      189.66     85.45 o 
  -6  18   4       90.93       63.77     73.33 o 
  -5  18   4       65.14       67.10    149.64 o 
  -4  18   4      100.43      113.52     71.07 o 
  -3  18   4       38.45        0.00     67.04 o 
  -2  18   4      152.02      135.11     90.78 o 
  -1  18   4       75.73       82.09     58.22 o 
   0  18   4        0.23       25.16     99.39 o 
   1  18   4      222.35      232.68    100.83 o 
   2  18   4      174.74      192.14     75.87 o 
   3  18   4       20.41        0.00     58.96 o 
   4  18   4        4.05       33.80     71.29 o 
  -6  19   4       95.02      127.60     88.94 o 
  -5  19   4       70.71        0.00     71.38 o 
  -4  19   4      362.22      351.10    182.82 o 
  -3  19   4        6.47       64.93     77.80 o 
  -2  19   4       19.80      109.63     79.85 o 
  -1  19   4      473.95      502.47    166.84 o 
   0  19   4     1062.01      709.61    259.20 o 
   1  19   4      206.79      120.13    107.75 o 
   2  19   4       56.56      115.52     68.94 o 
   3  19   4        7.79        0.00     64.12 o 
  -4  20   4      252.99      259.20    110.19 o 
  -3  20   4       15.56        0.00    100.18 o 
  -2  20   4      230.67      132.02     86.03 o 
  -1  20   4       54.10       63.23     95.17 o 
   0  20   4        1.73       27.19    126.13 o 
   1  20   4       44.20       30.48    122.84 o 
   2  20   4       95.62      119.18    106.69 o 
  -3  21   4       27.00       18.83     76.55 o 
  -2  21   4       14.65        0.00     73.04 o 
  -1  21   4       20.56        0.00    216.63 o 
   0  21   4      460.85      142.75    269.22 o 
 -11   1   5      120.21      149.50    112.00 o 
 -10   1   5       16.42        0.00     83.39 o 
  -9   1   5      763.77     1092.38    125.21 o 
  -8   1   5        0.86        0.00     29.18 o 
  -7   1   5     3387.88     3632.53    287.99 o 
  -6   1   5     3553.51     3687.47    297.14 o 
  -5   1   5       38.05        7.08     28.82 o 
  -4   1   5     7317.21     6905.10    594.79 o 
  -3   1   5    58837.34    56059.34   5522.45 o 
  -2   1   5     2036.01     2517.33    247.34 o 
  -1   1   5      577.15      485.50     52.68 o 
   0   1   5     3795.79     3958.06    249.59 o 
   1   1   5    11213.64    11901.20    706.89 o 
   2   1   5     1251.73     1369.68     91.20 o 
   3   1   5     1144.79     1099.65     88.56 o 
   4   1   5     9338.76     9303.55    641.88 o 
   5   1   5      389.68      300.09     53.19 o 
   6   1   5      180.11      227.70     68.74 o 
   7   1   5     1484.87     1367.38    175.74 o 
   8   1   5      204.56      217.93    112.58 o 
 -11   2   5       60.00        0.00    110.51 o 
 -10   2   5      888.33     1248.65    334.96 o 
  -9   2   5      506.37      520.76     65.27 o 
  -8   2   5     1290.95     1375.87    145.91 o 
  -7   2   5     1953.31     1953.97    158.29 o 
  -6   2   5     2210.86     2161.04    170.61 o 
  -5   2   5      113.57       76.54     28.30 o 
  -4   2   5    12840.23    12086.07   1032.05 o 
  -3   2   5     1068.13     1058.82     95.91 o 
  -2   2   5     3804.31     4048.42    314.91 o 
  -1   2   5      674.36      708.45     70.30 o 
   0   2   5    15173.36    15980.64   1076.98 o 
   1   2   5     6210.16     5980.24    383.94 o 
   2   2   5     7176.09     7333.40    468.59 o 
   3   2   5     4107.07     3482.35    226.42 o 
   4   2   5     2125.71     2276.03    166.63 o 
   5   2   5      166.14      126.06     68.86 o 
   6   2   5      939.23     1062.21    117.30 o 
   7   2   5      389.53      327.70    106.86 o 
   8   2   5       15.06       33.92    100.04 o 
 -11   3   5        0.72        0.00    108.90 o 
 -10   3   5       13.31        0.00     52.61 o 
  -9   3   5        0.15       37.51     46.71 o 
  -8   3   5      342.17      297.56     67.78 o 
  -7   3   5      488.25      573.13     62.45 o 
  -6   3   5     1486.79     1641.74    147.02 o 
  -5   3   5     2840.24     2586.82    232.23 o 
  -4   3   5      237.77      257.26     40.57 o 
  -3   3   5     1086.80     1249.57    103.56 o 
  -2   3   5     3046.11     3116.92    237.08 o 
  -1   3   5     5420.32     5677.05    452.85 o 
   0   3   5     1830.20     1789.65    114.04 o 
   1   3   5      157.75      137.11     48.65 o 
   2   3   5       52.91       14.31     29.37 o 
   3   3   5     2632.53     2744.43    214.25 o 
   4   3   5     3458.18     3490.54    243.04 o 
   5   3   5       50.36        0.00     47.77 o 
   6   3   5       57.39       88.56     65.74 o 
   7   3   5       52.48       85.02     97.07 o 
   8   3   5      574.10      449.28    127.63 o 
 -11   4   5      438.58      443.28    179.06 o 
 -10   4   5      340.58      433.11     81.43 o 
  -9   4   5     1382.53     1397.36    178.88 o 
  -8   4   5      358.34      346.08     69.54 o 
  -7   4   5     7686.94     6866.74    602.55 o 
  -6   4   5        8.11       22.67     28.76 o 
  -5   4   5     3183.70     2724.41    240.17 o 
  -4   4   5    12051.98    11101.90    960.41 o 
  -3   4   5      393.76      331.08     33.31 o 
  -2   4   5      294.00      280.16     28.01 o 
  -1   4   5      601.70      787.17     68.92 o 
   0   4   5     9176.27     9309.11    690.17 o 
   1   4   5    25018.33    24800.68   1775.14 o 
   2   4   5     3127.98     3590.47    295.75 o 
   3   4   5     4963.27     4546.42    334.21 o 
   4   4   5      432.86      514.72     60.27 o 
   5   4   5        4.52        0.00     51.87 o 
   6   4   5     4303.22     4194.01    364.91 o 
   7   4   5       80.78       17.47     68.44 o 
   8   4   5       79.32       50.20    110.64 o 
 -11   5   5      104.36      106.44    165.29 o 
 -10   5   5        3.78        0.00     53.54 o 
  -9   5   5       36.51       12.77     45.24 o 
  -8   5   5        4.28       52.15     32.16 o 
  -7   5   5      450.97      528.94     72.78 o 
  -6   5   5     2276.58     2323.39    210.27 o 
  -5   5   5       80.84      100.24     47.83 o 
  -4   5   5     1461.51     1471.96    127.17 o 
  -3   5   5     1501.09     1431.38    137.07 o 
  -2   5   5     6224.70     6440.47    496.42 o 
  -1   5   5    17445.83    18100.09   1195.56 o 
   0   5   5     2828.34     2686.11    194.96 o 
   1   5   5     1167.97     1226.27     89.45 o 
   2   5   5     1263.86     1397.49    117.33 o 
   3   5   5      770.23      891.03     91.42 o 
   4   5   5      797.53      847.62     88.56 o 
   5   5   5      239.52      250.11     60.08 o 
   6   5   5      128.31      167.62     71.40 o 
   7   5   5       10.53        0.00     68.17 o 
   8   5   5       24.14        0.00     84.13 o 
 -11   6   5       12.21        0.00    177.81 o 
 -10   6   5      119.61      233.70     78.87 o 
  -9   6   5     1258.47     1324.93    241.05 o 
  -8   6   5     1032.83      803.13    125.10 o 
  -7   6   5     2286.80     2279.79    218.01 o 
  -6   6   5      279.35      256.29     44.17 o 
  -5   6   5      106.28      109.33     29.74 o 
  -4   6   5     1532.11     1562.35    124.45 o 
  -3   6   5      362.21      464.47     62.59 o 
  -2   6   5      264.14      486.28     58.24 o 
  -1   6   5      635.54      733.39     57.60 o 
   0   6   5    20529.64    20051.79   1341.29 o 
   1   6   5     7016.34     6370.07    436.47 o 
   2   6   5      166.52      144.12     31.06 o 
   3   6   5     1241.96     1311.42    119.39 o 
   4   6   5      866.58      973.65    104.40 o 
   5   6   5     1547.94     1494.32    144.66 o 
   6   6   5      615.87      609.10     97.01 o 
   7   6   5        7.67        0.00     73.01 o 
   8   6   5       10.96        0.00     88.23 o 
 -11   7   5       40.19      150.26    204.11 o 
 -10   7   5       45.65        0.00    150.89 o 
  -9   7   5      102.44       65.60     59.24 o 
  -8   7   5        2.01       62.73     55.96 o 
  -7   7   5       59.50       62.28     46.93 o 
  -6   7   5     5557.51     5078.11    439.93 o 
  -5   7   5       83.37       89.15     27.19 o 
  -4   7   5      172.94      205.30     40.74 o 
  -3   7   5     6669.22     6378.61    592.63 o 
  -2   7   5     8063.18     8184.27    745.49 o 
  -1   7   5    13471.73    13720.79   1153.10 o 
   0   7   5    13747.34    13208.27    881.15 o 
   1   7   5     2827.97     2548.50    208.13 o 
   2   7   5     2111.29     2064.10    148.68 o 
   3   7   5       97.19       94.26     66.07 o 
   4   7   5      245.19      226.80     42.79 o 
   5   7   5      348.79      158.82     65.85 o 
   6   7   5      663.61      651.79     96.10 o 
   7   7   5      455.82      514.33    149.27 o 
   8   7   5       29.43       20.64     87.31 o 
 -11   8   5      144.24      162.16    137.74 o 
 -10   8   5        7.66       22.76    120.21 o 
  -9   8   5      356.07      223.93     79.81 o 
  -8   8   5     1779.94     1754.17    230.50 o 
  -7   8   5        0.43        0.00     77.01 o 
  -6   8   5     2220.33     2156.17    261.83 o 
  -5   8   5     1530.76     1634.65    172.83 o 
  -4   8   5      243.17      246.20     42.29 o 
  -3   8   5      541.82      506.00     54.55 o 
  -2   8   5      815.21      811.19     75.83 o 
  -1   8   5     8548.29     8669.31    631.66 o 
   0   8   5     7340.42     7416.48    507.36 o 
   1   8   5       23.75       45.70     18.85 o 
   2   8   5     2533.66     2423.45    199.37 o 
   3   8   5        3.48       13.52     50.25 o 
   4   8   5     3043.31     3163.85    241.44 o 
   5   8   5     4193.65     3967.83    294.09 o 
   6   8   5      338.58      226.48     75.24 o 
   7   8   5       22.33        0.00     77.44 o 
 -10   9   5        1.79      102.12    167.17 o 
  -9   9   5      640.16      913.90    190.96 o 
  -8   9   5        0.60       46.97     54.19 o 
  -7   9   5       40.89        0.00     47.84 o 
  -6   9   5      646.43      604.85     99.11 o 
  -5   9   5      796.36      819.76     86.42 o 
  -4   9   5     7173.08     6541.74    542.74 o 
  -3   9   5    14301.65    13731.16   1162.26 o 
  -2   9   5        6.23        2.37     23.82 o 
  -1   9   5     2452.13     2635.22    159.35 o 
   0   9   5     1909.76     1860.20    127.24 o 
   1   9   5        2.05        4.73     18.41 o 
   2   9   5     2931.48     2717.45    219.32 o 
   3   9   5      128.48      135.16     39.44 o 
   4   9   5      684.25      661.64     79.43 o 
   5   9   5        1.71        0.00     42.87 o 
   6   9   5       85.31        0.00     63.15 o 
   7   9   5      105.92       92.64     79.84 o 
 -10  10   5       77.51       43.31    100.18 o 
  -9  10   5        1.34       31.72     63.71 o 
  -8  10   5     2430.92     2490.73    310.21 o 
  -7  10   5       39.16        0.00     51.94 o 
  -6  10   5      634.20      555.04     70.59 o 
  -5  10   5       78.56       88.93     35.97 o 
  -4  10   5     1883.20     1936.66    183.09 o 
  -3  10   5     1375.99     1300.10    124.06 o 
  -2  10   5     2576.70     2855.29    188.49 o 
  -1  10   5     4238.00     4703.12    289.40 o 
   0  10   5     2717.83     2649.94    189.30 o 
   1  10   5        1.25        5.08     16.10 o 
   2  10   5     3832.19     3870.62    301.08 o 
   3  10   5      797.22      872.16    102.66 o 
   4  10   5      628.10      703.85     82.78 o 
   5  10   5     1862.30     2043.41    183.79 o 
   6  10   5      325.73      286.93     91.45 o 
   7  10   5      206.03      170.33     96.28 o 
 -10  11   5        5.34        0.00     80.41 o 
  -9  11   5       55.67        5.47     97.04 o 
  -8  11   5        2.08        0.00     61.71 o 
  -7  11   5       66.59      103.59     62.52 o 
  -6  11   5       61.55       53.17     38.71 o 
  -5  11   5     1098.12     1136.03    108.41 o 
  -4  11   5     7623.28     7257.97    632.24 o 
  -3  11   5     1383.62     1370.56    138.81 o 
  -2  11   5     2460.38     2599.98    187.54 o 
  -1  11   5        5.02       18.17     31.08 o 
   0  11   5      613.31      788.95     73.58 o 
   1  11   5     5270.51     5260.29    355.55 o 
   2  11   5      121.18      123.69     35.79 o 
   3  11   5      674.71      662.97     80.16 o 
   4  11   5      163.12      222.22     50.04 o 
   5  11   5       19.56        0.00     45.60 o 
   6  11   5      619.66      713.94     93.11 o 
   7  11   5        0.47       29.24    113.54 o 
 -10  12   5       17.74       79.94     87.47 o 
  -9  12   5      101.88       24.80     70.10 o 
  -8  12   5      697.83      900.09    147.21 o 
  -7  12   5       60.17      179.40     86.40 o 
  -6  12   5        9.54       38.54     42.23 o 
  -5  12   5     1316.68     1174.48    114.87 o 
  -4  12   5     1671.88     1752.73    306.87 o 
  -3  12   5      933.85      821.05     91.64 o 
  -2  12   5     1209.35     1273.40    153.63 o 
  -1  12   5      197.30      278.26     67.42 o 
   0  12   5       30.25       31.57     30.42 o 
   1  12   5       87.31      115.48     28.27 o 
   2  12   5      809.82      798.35     79.53 o 
   3  12   5     2276.92     2774.23    216.83 o 
   4  12   5        6.67       31.32     43.40 o 
   5  12   5      270.29      408.76     71.97 o 
   6  12   5        1.90        0.00     62.19 o 
  -9  13   5       20.24        1.00    167.79 o 
  -8  13   5        1.70      129.44     71.96 o 
  -7  13   5      449.97      567.25     90.62 o 
  -6  13   5        1.06       32.62     43.89 o 
  -5  13   5      497.29      458.36     66.10 o 
  -4  13   5     5218.38     5103.26    555.18 o 
  -3  13   5      480.54      467.51     83.44 o 
  -2  13   5     4968.22     4687.53    537.95 o 
  -1  13   5      408.63      446.86     88.38 o 
   0  13   5       83.42       73.11     36.99 o 
   1  13   5     4056.61     3968.05    466.45 o 
   2  13   5      456.25      452.32     52.06 o 
   3  13   5     2050.56     2295.24    179.93 o 
   4  13   5        0.69        0.00     44.16 o 
   5  13   5        4.37        1.63     54.11 o 
   6  13   5        4.11        6.96     62.87 o 
  -9  14   5       28.50       88.87     79.51 o 
  -8  14   5      181.97      203.82     85.78 o 
  -7  14   5        5.51        0.00     47.14 o 
  -6  14   5      240.57      282.49     55.07 o 
  -5  14   5     1066.12      890.83    123.23 o 
  -4  14   5      271.94      200.05     53.93 o 
  -3  14   5      222.59      224.31     53.23 o 
  -2  14   5        1.19        0.00     36.48 o 
  -1  14   5       33.35        9.11     36.44 o 
   0  14   5     2877.12     2938.83    260.84 o 
   1  14   5      342.68      350.59     63.95 o 
   2  14   5      501.97      723.73    112.44 o 
   3  14   5       21.75       77.44     33.37 o 
   4  14   5      208.93      184.75     59.49 o 
   5  14   5        1.64        0.00     59.51 o 
   6  14   5       43.49      149.89     77.83 o 
  -8  15   5       76.47      101.32    105.81 o 
  -7  15   5        6.30        0.00     54.01 o 
  -6  15   5     1133.40     1243.82    176.00 o 
  -5  15   5      535.11      616.49    124.89 o 
  -4  15   5     2730.65     2692.52    395.64 o 
  -3  15   5       80.09        0.00     47.63 o 
  -2  15   5      488.77      630.72     82.78 o 
  -1  15   5       31.64       64.76     43.19 o 
   0  15   5      216.06      240.36     55.06 o 
   1  15   5     1784.66     1680.92    211.01 o 
   2  15   5       39.27        0.00     53.41 o 
   3  15   5       52.10        1.20     64.49 o 
   4  15   5        1.11       64.11     65.08 o 
   5  15   5       29.22        0.00     72.93 o 
  -8  16   5      452.34      387.95    105.34 o 
  -7  16   5      107.32        4.23     58.60 o 
  -6  16   5      193.10      142.77     62.47 o 
  -5  16   5       52.41      117.96     99.82 o 
  -4  16   5       88.80       45.07     50.02 o 
  -3  16   5      406.63      389.63     71.06 o 
  -2  16   5       14.94        0.00     49.34 o 
  -1  16   5      586.77      679.21     88.58 o 
   0  16   5      592.65      330.71    169.38 o 
   1  16   5      132.62      123.37     90.16 o 
   2  16   5     1044.33     1052.27    150.52 o 
   3  16   5        2.22       11.93     89.53 o 
   4  16   5        0.42       60.15     68.85 o 
   5  16   5      176.33      273.63    146.51 o 
  -7  17   5       95.28      154.41     95.83 o 
  -6  17   5       86.25      125.75    146.51 o 
  -5  17   5       90.19        0.00     63.58 o 
  -4  17   5       18.34        0.00     61.92 o 
  -3  17   5       32.38       11.66     50.21 o 
  -2  17   5      128.25      163.28     59.17 o 
  -1  17   5      398.89      420.69    104.79 o 
   0  17   5      301.04      283.76    143.38 o 
   1  17   5       65.15      129.37    100.32 o 
   2  17   5       82.84       77.04     59.91 o 
   3  17   5       86.53       39.16     61.82 o 
   4  17   5        7.26        0.00     77.01 o 
  -7  18   5       26.55        0.00    184.07 o 
  -6  18   5        0.41       11.19     72.39 o 
  -5  18   5      130.48        9.49     66.10 o 
  -4  18   5      124.85       82.23     70.05 o 
  -3  18   5        4.05       16.43     64.31 o 
  -2  18   5       83.34       93.25     59.75 o 
  -1  18   5      680.01      662.90    194.09 o 
   0  18   5       63.69       40.25     95.90 o 
   1  18   5       46.31        0.00    100.47 o 
   2  18   5      275.93      325.94     86.94 o 
   3  18   5       64.38        0.00     58.64 o 
  -6  19   5       42.27       63.94     85.41 o 
  -5  19   5      125.81      275.81     92.62 o 
  -4  19   5      320.51      343.40    178.44 o 
  -3  19   5        1.32        0.00     69.52 o 
  -2  19   5      848.05     1212.15    639.24 o 
  -1  19   5        4.04        0.00    108.90 o 
   0  19   5       63.13       86.44    110.01 o 
   1  19   5       54.71      112.09    124.15 o 
   2  19   5        1.25        0.00    103.53 o 
  -5  20   5       79.56        0.00     83.90 o 
  -4  20   5      225.34      174.37     94.35 o 
  -3  20   5      328.10      334.83    141.50 o 
  -2  20   5        6.52       25.24     72.58 o 
  -1  20   5      116.28      141.31    130.03 o 
   0  20   5        5.87      113.65    112.95 o 
   1  20   5      360.60      259.51    139.67 o 
  -3  21   5       43.70        0.00     89.18 o 
  -2  21   5      315.70      397.78    177.81 o 
  -1  21   5      106.04        0.00    206.61 o 
 -12   0   6      126.06      103.93    177.81 o 
 -11   0   6     1942.69     2111.20    364.39 o 
 -10   0   6       17.47        0.00     95.17 o 
  -9   0   6     1533.17     2097.97    323.69 o 
  -8   0   6     6550.31     6472.18    695.87 o 
  -7   0   6     2556.52     2612.39    281.56 o 
  -6   0   6    13987.00    14006.74   1527.50 o 
  -5   0   6     2675.16     2805.91    310.85 o 
  -4   0   6    17110.30    14372.67   2013.53 o 
  -3   0   6     8437.91     7104.94    995.49 o 
  -2   0   6     8656.95     7619.60   1061.86 o 
  -1   0   6     4225.56     4080.90    577.26 o 
   0   0   6    17201.37    18096.95   1510.11 o 
   1   0   6     1084.57     1070.82     99.89 o 
   2   0   6    11324.42    10874.00    922.38 o 
   3   0   6       20.56       19.66     69.50 o 
   4   0   6     3833.00     4207.24    564.11 o 
   5   0   6     1085.34     1139.80    149.01 o 
   6   0   6      692.69      776.36    179.06 o 
   7   0   6       31.53        0.00    125.22 o 
   8   0   6       15.50        0.00    155.27 o 
 -12   1   6        5.60        9.96    131.01 o 
 -11   1   6       66.75        5.41     96.59 o 
 -10   1   6        4.80       78.34     56.24 o 
  -9   1   6      169.45       88.89     49.35 o 
  -8   1   6       65.88       76.85     53.86 o 
  -7   1   6      315.74      317.26     45.88 o 
  -6   1   6      569.50      674.56     67.10 o 
  -5   1   6      301.13      206.02     37.03 o 
  -4   1   6    14432.72    14931.69   1298.62 o 
  -3   1   6     1840.38     2226.09    231.53 o 
  -2   1   6      511.49      443.28     70.12 o 
  -1   1   6     4667.19     4719.42    414.42 o 
   0   1   6        6.11       20.84     17.16 o 
   1   1   6     2788.74     2771.12    171.04 o 
   2   1   6       47.34       52.10     21.85 o 
   3   1   6     2497.30     2607.38    176.68 o 
   4   1   6      244.15      228.88     43.11 o 
   5   1   6       22.54       76.76     43.31 o 
   6   1   6      163.71      153.72     65.61 o 
   7   1   6      309.41      247.67    104.92 o 
   8   1   6       49.26       70.38    117.49 o 
 -12   2   6      110.72      107.69    186.58 o 
 -11   2   6      681.23      890.78    161.12 o 
 -10   2   6        0.74       13.84     55.68 o 
  -9   2   6       75.47        0.00     42.78 o 
  -8   2   6     1450.39     1484.90    191.04 o 
  -7   2   6       49.24       39.07     26.96 o 
  -6   2   6        3.93        0.00     24.61 o 
  -5   2   6      109.70       40.80     24.37 o 
  -4   2   6     1680.81     1484.83    138.46 o 
  -3   2   6     1066.34      992.00    118.71 o 
  -2   2   6       54.72       87.82     19.06 o 
  -1   2   6     6842.04     6792.45    743.25 o 
   0   2   6    21071.46    21638.46   1450.53 o 
   1   2   6      300.53      321.11     33.70 o 
   2   2   6     6286.17     5673.88    364.74 o 
   3   2   6      750.68      803.73     76.12 o 
   4   2   6      851.27      849.18     77.99 o 
   5   2   6     1800.19     1708.52    162.64 o 
   6   2   6       42.82        0.00     58.94 o 
   7   2   6        2.87       14.00     98.48 o 
   8   2   6       13.59       28.58    106.71 o 
 -11   3   6       59.38        0.00    170.30 o 
 -10   3   6       82.25      130.09     58.93 o 
  -9   3   6       35.17        0.00     58.58 o 
  -8   3   6      118.60      148.22     38.81 o 
  -7   3   6     3758.84     3583.77    322.87 o 
  -6   3   6      141.13       74.91     30.64 o 
  -5   3   6       31.52       52.38     26.25 o 
  -4   3   6    13800.36    13320.10   1148.11 o 
  -3   3   6     3930.09     3943.42    307.04 o 
  -2   3   6      450.08      610.97     53.91 o 
  -1   3   6       83.28      113.85     21.14 o 
   0   3   6    10602.58     9779.71    570.28 o 
   1   3   6        3.69       29.49     22.85 o 
   2   3   6      549.62      577.10     53.27 o 
   3   3   6     6286.35     5788.83    375.45 o 
   4   3   6     1345.86     1358.49    140.84 o 
   5   3   6      276.38      270.25     70.30 o 
   6   3   6     2114.93     1809.74    166.44 o 
   7   3   6      276.46      324.79     92.77 o 
   8   3   6       39.20       17.66    115.34 o 
 -11   4   6       34.37       46.33    145.25 o 
 -10   4   6       98.31        0.00     98.92 o 
  -9   4   6      772.04      879.43    107.54 o 
  -8   4   6        0.37        0.00     35.79 o 
  -7   4   6     1301.49     1214.40    118.14 o 
  -6   4   6      182.19      217.02     40.31 o 
  -5   4   6     1834.53     1834.64    163.15 o 
  -4   4   6     1162.76     1263.92    151.89 o 
  -3   4   6       35.34       53.91     16.98 o 
  -2   4   6     1778.55     1991.95    156.36 o 
  -1   4   6     1677.03     1571.21    111.11 o 
   0   4   6     3296.44     3596.09    266.14 o 
   1   4   6     5772.58     5817.15    376.41 o 
   2   4   6      988.68     1074.11     95.97 o 
   3   4   6      344.48      367.78     50.01 o 
   4   4   6        0.56        0.00     27.77 o 
   5   4   6      113.88      119.64     57.91 o 
   6   4   6      659.81      865.89    111.10 o 
   7   4   6       43.03       71.38     82.39 o 
   8   4   6        3.10       69.68    117.40 o 
 -11   5   6      219.82       33.77    109.57 o 
 -10   5   6       84.70      100.55     66.65 o 
  -9   5   6       93.97      166.87     64.27 o 
  -8   5   6     2334.73     2479.10    245.57 o 
  -7   5   6     5280.22     4837.45    417.08 o 
  -6   5   6     1140.29     1234.58    120.55 o 
  -5   5   6      148.00      170.34     48.10 o 
  -4   5   6    14731.10    13753.21   1063.59 o 
  -3   5   6      711.33      775.89     80.04 o 
  -2   5   6     8580.87     9041.96    695.23 o 
  -1   5   6     1136.51     1183.01     86.04 o 
   0   5   6    18773.05    17648.39   1183.74 o 
   1   5   6     5740.74     5798.99    427.81 o 
   2   5   6      924.32      953.62     92.25 o 
   3   5   6     5558.06     5145.73    391.88 o 
   4   5   6      848.24      881.59     85.54 o 
   5   5   6      897.61      886.43    117.67 o 
   6   5   6      692.14      835.66    116.61 o 
   7   5   6        5.31       16.00     77.70 o 
 -11   6   6       28.02        5.15     76.90 o 
 -10   6   6       24.39      101.85    170.92 o 
  -9   6   6      163.23       68.79     57.65 o 
  -8   6   6      643.94      592.13    105.98 o 
  -7   6   6     3238.43     3174.75    282.76 o 
  -6   6   6      978.58      937.01     97.33 o 
  -5   6   6      721.76      738.89     85.86 o 
  -4   6   6      141.13      107.12     34.37 o 
  -3   6   6     3802.11     3746.87    354.51 o 
  -2   6   6     1597.51     1727.44    137.98 o 
  -1   6   6     3738.08     3673.86    234.36 o 
   0   6   6    11415.85    11694.92    929.64 o 
   1   6   6     6334.13     6373.08    445.08 o 
   2   6   6     1807.54     1873.61    146.94 o 
   3   6   6      408.66      347.30     53.54 o 
   4   6   6     1106.12     1301.69    118.20 o 
   5   6   6     1383.36     1606.81    152.16 o 
   6   6   6      535.69      416.66     84.34 o 
   7   6   6      280.83      246.44     88.43 o 
 -11   7   6       12.05       10.84     73.48 o 
 -10   7   6       61.90       46.36     78.89 o 
  -9   7   6     1080.48      984.51    156.12 o 
  -8   7   6      640.95      759.55    158.40 o 
  -7   7   6        7.28       37.06     41.92 o 
  -6   7   6        6.26        0.00     50.09 o 
  -5   7   6     1397.67     1394.78    145.24 o 
  -4   7   6     1131.29     1314.40    151.50 o 
  -3   7   6      178.93      152.52     33.51 o 
  -2   7   6     4891.39     4832.89    388.01 o 
  -1   7   6      223.92      208.03     26.15 o 
   0   7   6     5392.33     5132.96    394.42 o 
   1   7   6      763.96      740.74     68.68 o 
   2   7   6      933.24     1074.71    142.34 o 
   3   7   6     1922.94     1834.19    157.23 o 
   4   7   6     2544.93     2731.04    221.48 o 
   5   7   6     2202.09     2151.12    197.52 o 
   6   7   6       20.04       70.34     78.54 o 
   7   7   6      127.85       65.16     79.66 o 
 -11   8   6       84.49       77.75     80.92 o 
 -10   8   6       31.98        0.00     89.53 o 
  -9   8   6      725.90      708.96    122.82 o 
  -8   8   6     1272.14     1264.82    169.55 o 
  -7   8   6     1781.82     1831.76    247.80 o 
  -6   8   6      929.57      956.54    124.81 o 
  -5   8   6       11.28       56.03     33.70 o 
  -4   8   6     1718.34     1569.86    201.20 o 
  -3   8   6     8519.00     7599.51    706.44 o 
  -2   8   6        0.98        0.00     19.94 o 
  -1   8   6     2983.85     2781.44    196.36 o 
   0   8   6     1666.67     1740.71    125.27 o 
   1   8   6      431.90      501.28    103.40 o 
   2   8   6     5411.19     4899.80    376.65 o 
   3   8   6        2.61       12.45     34.25 o 
   4   8   6     1606.01     1465.90    131.99 o 
   5   8   6      160.63      191.22     50.43 o 
   6   8   6      463.51      392.89    126.98 o 
   7   8   6      103.51      134.04     84.76 o 
 -11   9   6       24.75       87.82     81.53 o 
 -10   9   6        1.72        0.00     63.95 o 
  -9   9   6      395.95      426.74    101.95 o 
  -8   9   6     1133.39     1413.05    196.28 o 
  -7   9   6     1005.06      815.11    164.04 o 
  -6   9   6      182.83      193.56     47.53 o 
  -5   9   6       86.44       24.60     34.89 o 
  -4   9   6     1411.63     1310.64    144.23 o 
  -3   9   6     5268.22     4758.97    443.38 o 
  -2   9   6     1577.79     1635.40    137.82 o 
  -1   9   6     6916.56     6553.70    479.46 o 
   0   9   6      657.98      733.66     64.28 o 
   1   9   6     3025.08     2667.25    290.81 o 
   2   9   6      480.48      608.54     94.16 o 
   3   9   6      243.93      303.47     54.16 o 
   4   9   6      617.79      646.11     77.25 o 
   5   9   6     2463.68     2339.88    205.48 o 
   6   9   6      343.11      366.14     93.72 o 
   7   9   6       24.51        6.51     85.58 o 
 -10  10   6       31.72        0.00     72.51 o 
  -9  10   6      238.24      171.60     85.15 o 
  -8  10   6       28.47        0.56     59.33 o 
  -7  10   6      195.06      403.74     86.51 o 
  -6  10   6      601.80      497.64     78.18 o 
  -5  10   6      152.33       93.89     45.45 o 
  -4  10   6     6836.87     6124.83    703.29 o 
  -3  10   6     4203.24     4197.08    547.43 o 
  -2  10   6      445.94      514.73     60.24 o 
  -1  10   6     1065.39     1086.42    120.91 o 
   0  10   6      277.21      291.96     34.70 o 
   1  10   6     2713.31     2478.44    182.21 o 
   2  10   6      992.31     1071.20    106.75 o 
   3  10   6      481.67      556.49     73.20 o 
   4  10   6      416.42      521.75     68.93 o 
   5  10   6      169.94       65.89     61.31 o 
   6  10   6       59.43      105.68    104.07 o 
   7  10   6      191.35      289.01    107.34 o 
 -10  11   6      100.92       38.31     73.44 o 
  -9  11   6      194.39      128.58     70.27 o 
  -8  11   6      656.66      755.14    130.87 o 
  -7  11   6      210.13       95.87     59.13 o 
  -6  11   6     1227.37     1004.29    129.02 o 
  -5  11   6       37.53        1.60     39.41 o 
  -4  11   6     3228.74     2763.59    366.54 o 
  -3  11   6     2927.22     2750.53    220.91 o 
  -2  11   6      234.03      193.06     50.49 o 
  -1  11   6     1725.35     1651.40    185.33 o 
   0  11   6       24.20       14.39     32.72 o 
   1  11   6     1695.78     1594.84    127.20 o 
   2  11   6     1981.24     2289.21    283.30 o 
   3  11   6     2547.00     2226.43    198.06 o 
   4  11   6       34.29       71.70     45.16 o 
   5  11   6      481.29      450.31     85.44 o 
   6  11   6        1.65        0.00     98.83 o 
 -10  12   6        0.36      120.15     83.25 o 
  -9  12   6       67.94        0.00     90.16 o 
  -8  12   6      221.61      215.76    104.56 o 
  -7  12   6     1064.17      913.09    216.00 o 
  -6  12   6     1802.90     1723.21    194.44 o 
  -5  12   6     2428.18     2508.52    232.42 o 
  -4  12   6      247.13      189.16     65.63 o 
  -3  12   6      185.03      217.87     67.00 o 
  -2  12   6      587.59      611.24     74.23 o 
  -1  12   6     1272.76     1374.46    232.30 o 
   0  12   6      545.40      557.43     98.20 o 
   1  12   6     2284.57     2547.65    320.10 o 
   2  12   6      497.24      579.93     64.31 o 
   3  12   6      341.05      369.58     63.51 o 
   4  12   6       39.84        0.00     45.70 o 
   5  12   6      104.34      121.09     96.15 o 
   6  12   6      240.78       59.43    126.39 o 
  -9  13   6        1.24        0.00     68.22 o 
  -8  13   6      108.80       26.12     67.70 o 
  -7  13   6      434.73      469.53     95.15 o 
  -6  13   6      351.27      471.15    137.91 o 
  -5  13   6      711.42      702.61    118.56 o 
  -4  13   6        5.27       15.95     35.45 o 
  -3  13   6       67.43       56.41     41.73 o 
  -2  13   6      507.80      575.21     72.30 o 
  -1  13   6      884.64      967.02    157.16 o 
   0  13   6        4.81        3.55     34.70 o 
   1  13   6      120.84       37.07     34.12 o 
   2  13   6       11.41        0.00     30.23 o 
   3  13   6       47.22       27.89     57.21 o 
   4  13   6      664.44      757.31     94.24 o 
   5  13   6        7.78       47.95     58.01 o 
   6  13   6        2.07        0.00    108.89 o 
  -9  14   6       10.75       62.55     71.67 o 
  -8  14   6      154.58        0.00     64.56 o 
  -7  14   6      261.56      167.79    157.78 o 
  -6  14   6       55.15        4.33     46.24 o 
  -5  14   6     1109.58     1096.85    272.37 o 
  -4  14   6      824.08      661.36     99.35 o 
  -3  14   6      225.95      113.13     45.56 o 
  -2  14   6      941.24     1015.35    107.54 o 
  -1  14   6      118.65       78.65     45.00 o 
   0  14   6       72.04      112.97     67.20 o 
   1  14   6     3477.74     3453.88    413.11 o 
   2  14   6      155.89      117.77     64.92 o 
   3  14   6       58.40       59.03     33.04 o 
   4  14   6       16.19        0.00     78.89 o 
   5  14   6      198.37      358.00     91.76 o 
  -9  15   6       79.23      116.30     95.79 o 
  -8  15   6      627.04      810.58    151.68 o 
  -7  15   6       40.62       33.57     68.63 o 
  -6  15   6      829.94      746.72     98.80 o 
  -5  15   6       62.45      115.46     64.85 o 
  -4  15   6       13.22        0.00     45.65 o 
  -3  15   6     2147.41     2084.87    403.95 o 
  -2  15   6       32.09       65.61     47.94 o 
  -1  15   6       28.80        0.00     41.06 o 
   0  15   6        0.36       53.57     67.87 o 
   1  15   6      322.34      257.05     81.08 o 
   2  15   6       42.26        0.00     87.57 o 
   3  15   6        3.22       24.00     58.48 o 
   4  15   6        3.00        0.00     83.90 o 
   5  15   6       91.72      186.88    182.19 o 
  -8  16   6       25.68        0.00     73.52 o 
  -7  16   6      195.10      236.44     89.49 o 
  -6  16   6       78.14      152.51     70.35 o 
  -5  16   6       50.58       68.44     69.26 o 
  -4  16   6      105.94       72.83     53.56 o 
  -3  16   6       25.50       37.27     47.85 o 
  -2  16   6      302.58      349.00     72.66 o 
  -1  16   6      553.99      679.74    112.42 o 
   0  16   6       14.77       30.63     75.55 o 
   1  16   6      220.91      152.84    115.91 o 
   2  16   6       23.98       59.24     86.88 o 
   3  16   6       11.58       31.23     84.52 o 
   4  16   6       33.95        0.00    108.94 o 
  -7  17   6       16.06       49.82    112.07 o 
  -6  17   6      339.68      454.10    118.96 o 
  -5  17   6      469.94      623.23    219.97 o 
  -4  17   6       34.51       27.66     51.04 o 
  -3  17   6     2024.44     1907.94    292.98 o 
  -2  17   6      383.44      239.81     64.61 o 
  -1  17   6       33.94       77.71     86.77 o 
   0  17   6       23.03        0.00     79.74 o 
   1  17   6        9.94        0.00    100.53 o 
   2  17   6      130.93       91.33    108.82 o 
   3  17   6        6.51        0.00     68.24 o 
   4  17   6      191.20       50.05    124.59 o 
  -7  18   6       23.33       71.72     78.46 o 
  -6  18   6       66.94       95.68     69.95 o 
  -5  18   6       66.28        0.00     59.50 o 
  -4  18   6      242.37      294.33     89.15 o 
  -3  18   6      201.51      256.93     67.96 o 
  -2  18   6      100.37      229.89     76.32 o 
  -1  18   6        2.96        0.00    100.18 o 
   0  18   6      249.74      143.02    108.91 o 
   1  18   6      168.30      176.12    109.59 o 
   2  18   6        1.64        0.00    106.55 o 
   3  18   6       35.74      141.02    119.07 o 
  -6  19   6       21.40       20.45    100.18 o 
  -5  19   6        0.54        0.00     72.88 o 
  -4  19   6       59.79       79.58     74.17 o 
  -3  19   6      756.49      806.31    236.04 o 
  -2  19   6       64.21       79.30     65.44 o 
  -1  19   6      142.51       70.98    110.17 o 
   0  19   6        9.60        0.00    103.04 o 
   1  19   6        1.12        9.27    106.49 o 
   2  19   6        2.87      115.88    127.74 o 
  -4  20   6      105.73      264.88    215.38 o 
  -3  20   6       95.92      230.73    148.38 o 
  -2  20   6      110.59      172.48     89.28 o 
  -1  20   6        0.89        0.00    115.47 o 
   0  20   6       38.34       71.57    126.46 o 
   1  20   6      218.44      131.32    143.85 o 
 -12   1   7      562.41      876.16    166.61 o 
 -11   1   7      708.42      762.08    141.78 o 
 -10   1   7       13.71        0.00     38.62 o 
  -9   1   7       12.25       61.04     37.54 o 
  -8   1   7     4621.48     4487.08    342.45 o 
  -7   1   7       83.02       44.00     38.32 o 
  -6   1   7      151.70       97.37     34.33 o 
  -5   1   7        2.83        2.50     23.68 o 
  -4   1   7    32995.20    31483.31   3113.18 o 
  -3   1   7      285.85      315.94     55.33 o 
  -2   1   7     1370.92     1015.80    157.15 o 
  -1   1   7    27350.87    27501.04   2319.50 o 
   0   1   7     9212.76     9564.37    611.72 o 
   1   1   7     7033.29     7095.17    435.27 o 
   2   1   7    14000.42    13605.08    861.65 o 
   3   1   7      435.12      551.71     74.65 o 
   4   1   7       60.93       76.52     38.68 o 
   5   1   7     1953.81     1730.92    168.34 o 
   6   1   7      310.25      194.88     73.90 o 
   7   1   7       15.79       42.20     87.70 o 
 -12   2   7      474.94      386.93    206.61 o 
 -11   2   7       13.17       68.15     66.44 o 
 -10   2   7      345.15      437.00     65.12 o 
  -9   2   7      838.65      851.01    104.87 o 
  -8   2   7     2744.05     2812.40    221.48 o 
  -7   2   7      244.66      328.84     50.25 o 
  -6   2   7       24.88       16.96     24.54 o 
  -5   2   7     3621.97     3463.36    309.02 o 
  -4   2   7    13823.20    12647.23   1084.19 o 
  -3   2   7     2386.03     2145.08    193.06 o 
  -2   2   7     2913.17     3200.77    282.37 o 
  -1   2   7       12.82       11.32     19.66 o 
   0   2   7     2451.45     2544.37    169.85 o 
   1   2   7     7963.23     7884.88    505.50 o 
   2   2   7      357.04      406.48     42.09 o 
   3   2   7     5509.12     5592.17    385.20 o 
   4   2   7       24.74      113.66     44.18 o 
   5   2   7      801.01      803.28    105.81 o 
   6   2   7       70.99       31.20     68.88 o 
   7   2   7      166.30      186.25    119.58 o 
 -12   3   7       54.84      126.47    196.59 o 
 -11   3   7      337.03      464.47    104.08 o 
 -10   3   7        4.56       32.01     56.80 o 
  -9   3   7       69.21       33.74     35.65 o 
  -8   3   7     1297.64     1683.32    144.91 o 
  -7   3   7      400.71      416.43     62.86 o 
  -6   3   7      392.07      341.63     48.23 o 
  -5   3   7     2060.06     1945.45    172.60 o 
  -4   3   7     1054.03      998.51     96.19 o 
  -3   3   7        1.93        0.00     15.93 o 
  -2   3   7     5070.03     5010.07    377.54 o 
  -1   3   7    15603.75    15685.88   1188.50 o 
   0   3   7    15004.07    15456.58    908.83 o 
   1   3   7     3408.54     3150.41    180.63 o 
   2   3   7     1281.21     1158.41     94.30 o 
   3   3   7       15.65       23.93     33.95 o 
   4   3   7      108.13       53.73     50.07 o 
   5   3   7     1664.93     1540.76    154.58 o 
   6   3   7      397.47      221.79     98.25 o 
   7   3   7       29.06       45.64     75.98 o 
 -12   4   7      662.61      731.28    241.67 o 
 -11   4   7       94.83      132.87     75.47 o 
 -10   4   7       35.31        0.00     80.77 o 
  -9   4   7        1.89       24.01     36.29 o 
  -8   4   7     3638.51     4128.56    365.66 o 
  -7   4   7      760.48      803.75     90.12 o 
  -6   4   7      229.61      262.18     50.29 o 
  -5   4   7       45.12       49.56     35.00 o 
  -4   4   7     9470.12     8798.41    684.05 o 
  -3   4   7        6.19        1.44     17.18 o 
  -2   4   7     5706.22     6136.52    475.12 o 
  -1   4   7      337.98      434.83     41.82 o 
   0   4   7    19061.58    19058.24   1139.76 o 
   1   4   7     1369.06     1248.62     97.03 o 
   2   4   7     5432.59     5416.65    333.82 o 
   3   4   7     2741.14     3103.50    244.89 o 
   4   4   7      363.48      354.37    120.12 o 
   5   4   7     2937.14     2665.78    244.47 o 
   6   4   7      179.38       88.80     68.92 o 
   7   4   7       21.09        0.00     82.10 o 
 -11   5   7       25.86        0.00     66.73 o 
 -10   5   7        0.82       44.76     61.61 o 
  -9   5   7      193.14      196.05     49.05 o 
  -8   5   7     1925.55     2096.26    261.24 o 
  -7   5   7     1737.75     1648.46    159.83 o 
  -6   5   7      509.59      541.39     65.53 o 
  -5   5   7     4812.49     4208.74    361.68 o 
  -4   5   7     1823.39     1858.64    144.78 o 
  -3   5   7     4494.80     4318.04    335.21 o 
  -2   5   7       57.98       81.45     18.27 o 
  -1   5   7       12.76       11.14     15.58 o 
   0   5   7     5947.88     5849.39    451.75 o 
   1   5   7     3234.76     3168.54    252.49 o 
   2   5   7      132.64      113.49     47.94 o 
   3   5   7      633.65      598.25     77.78 o 
   4   5   7      452.71      578.55    112.16 o 
   5   5   7        2.22        4.88     65.15 o 
   6   5   7     1162.94     1238.15    211.26 o 
   7   5   7       35.62       53.69     84.73 o 
 -11   6   7      113.09       76.82     74.03 o 
 -10   6   7        5.76       71.66     64.08 o 
  -9   6   7        6.14       39.86     56.22 o 
  -8   6   7     2015.52     2053.05    265.88 o 
  -7   6   7      659.52      617.23    100.83 o 
  -6   6   7      199.79      187.22     42.94 o 
  -5   6   7       46.71       41.16     23.79 o 
  -4   6   7     3494.36     3507.20    322.84 o 
  -3   6   7     2474.16     2780.68    212.66 o 
  -2   6   7     5864.65     6065.53    462.21 o 
  -1   6   7     2358.02     2431.32    167.18 o 
   0   6   7     2588.14     2769.09    191.53 o 
   1   6   7       42.54       66.39     35.09 o 
   2   6   7      887.64      962.34     90.07 o 
   3   6   7     1693.02     1899.41    180.01 o 
   4   6   7       38.08       68.88     61.22 o 
   5   6   7     1628.14     1726.68    165.41 o 
   6   6   7       58.69       41.50     73.62 o 
   7   6   7       22.00       37.23     81.93 o 
 -11   7   7       18.90        0.00     95.79 o 
 -10   7   7      134.20      121.18     69.21 o 
  -9   7   7       53.37        0.00     88.28 o 
  -8   7   7     1743.59     1581.48    341.22 o 
  -7   7   7     1449.86     1675.48    514.03 o 
  -6   7   7        4.51       55.47     39.81 o 
  -5   7   7     2321.78     2406.69    231.61 o 
  -4   7   7     4782.54     4255.39    393.90 o 
  -3   7   7     1534.04     1450.82    152.03 o 
  -2   7   7       31.92       15.30     19.99 o 
  -1   7   7     6125.56     6232.27    424.46 o 
   0   7   7      234.03      200.47     36.68 o 
   1   7   7       89.74       85.44     37.40 o 
   2   7   7      123.70      147.22     48.25 o 
   3   7   7     1095.92     1212.22    133.20 o 
   4   7   7       50.20       52.56     30.90 o 
   5   7   7     1034.70     1044.97    125.53 o 
   6   7   7     1141.81     1159.47    146.97 o 
   7   7   7       62.76        3.12     82.62 o 
 -11   8   7      134.34      166.56     90.94 o 
 -10   8   7        1.69        0.00     72.63 o 
  -9   8   7      565.53      676.04    113.37 o 
  -8   8   7      150.30       71.01     64.49 o 
  -7   8   7       41.94        7.27     48.28 o 
  -6   8   7      455.53      389.98     75.40 o 
  -5   8   7     1274.18     1134.99    136.48 o 
  -4   8   7     2025.87     2006.47    197.89 o 
  -3   8   7     1647.90     1508.62    164.20 o 
  -2   8   7     3120.33     2881.57    236.13 o 
  -1   8   7      826.41      820.52     68.35 o 
   0   8   7     1439.33     1334.09    104.19 o 
   1   8   7      966.39      962.40    106.66 o 
   2   8   7      350.97      293.23     58.69 o 
   3   8   7      332.47      372.82     54.73 o 
   4   8   7     3346.17     3398.02    269.30 o 
   5   8   7      260.45      284.55     80.50 o 
   6   8   7        9.45        0.00     79.90 o 
 -11   9   7       42.81       52.32     75.54 o 
 -10   9   7       85.49      107.49     74.35 o 
  -9   9   7       68.97       75.84     66.73 o 
  -8   9   7      314.63      198.21    184.70 o 
  -7   9   7      407.07      402.66     79.97 o 
  -6   9   7      416.38      451.05     72.51 o 
  -5   9   7      137.86      243.62     97.53 o 
  -4   9   7     2524.38     2376.06    261.65 o 
  -3   9   7      414.26      454.66     69.01 o 
  -2   9   7       26.98       34.47     27.10 o 
  -1   9   7     3090.53     3381.59    223.78 o 
   0   9   7       17.99        0.00     25.67 o 
   1   9   7      281.39      298.86     56.24 o 
   2   9   7     1562.77     1525.12    139.97 o 
   3   9   7      621.84      666.61     81.15 o 
   4   9   7        0.09       21.98     53.32 o 
   5   9   7        8.35        0.00     66.28 o 
   6   9   7      356.45      301.87     94.33 o 
 -10  10   7      355.47      406.03     98.52 o 
  -9  10   7     1103.40      925.37    196.59 o 
  -8  10   7       50.65        0.00     56.45 o 
  -7  10   7        2.05        0.00    111.45 o 
  -6  10   7      639.68      628.98     93.52 o 
  -5  10   7      531.70      611.19     92.38 o 
  -4  10   7        0.78       14.13     37.27 o 
  -3  10   7     2806.87     2683.61    345.95 o 
  -2  10   7     2699.90     2768.76    221.37 o 
  -1  10   7      278.08      233.88     40.63 o 
   0  10   7     1923.89     1730.49    182.44 o 
   1  10   7      914.81      972.38     93.15 o 
   2  10   7      250.94      254.39     72.78 o 
   3  10   7      317.49      324.13     60.68 o 
   4  10   7     1483.08     1527.72    140.76 o 
   5  10   7       69.60       38.05     81.67 o 
   6  10   7        6.55        0.00     86.66 o 
 -10  11   7        4.63        0.00     69.06 o 
  -9  11   7        4.35       35.82     64.40 o 
  -8  11   7        5.78        2.12     65.11 o 
  -7  11   7     1278.02     1198.94    163.46 o 
  -6  11   7       30.72       18.24     46.06 o 
  -5  11   7     2066.80     2047.61    290.06 o 
  -4  11   7       64.71       45.92     53.03 o 
  -3  11   7      725.22      646.76     90.67 o 
  -2  11   7        7.59       35.87     33.01 o 
  -1  11   7     1056.57     1127.43    116.73 o 
   0  11   7     1479.53     1346.11    195.09 o 
   1  11   7      247.53      193.04     35.35 o 
   2  11   7      226.94      156.75     54.54 o 
   3  11   7        2.55       27.80     40.51 o 
   4  11   7      132.87       56.83     50.21 o 
   5  11   7       91.99      157.98     62.51 o 
   6  11   7       62.78       94.54    104.04 o 
 -10  12   7       86.48        0.00     78.51 o 
  -9  12   7       43.23        0.00    115.20 o 
  -8  12   7      221.35      231.99     78.56 o 
  -7  12   7      165.87       20.87     59.36 o 
  -6  12   7      128.75       89.64     54.83 o 
  -5  12   7     3099.87     2845.07    483.72 o 
  -4  12   7     1245.72     1462.41    263.53 o 
  -3  12   7      109.50       97.65     54.58 o 
  -2  12   7      484.88      555.04     72.93 o 
  -1  12   7       74.95       16.23     32.66 o 
   0  12   7      114.88      110.74     39.55 o 
   1  12   7      729.42      745.24     91.17 o 
   2  12   7        0.79        7.91     57.21 o 
   3  12   7       26.67        4.50     41.80 o 
   4  12   7      209.07      186.93     56.96 o 
   5  12   7      122.54       72.24     57.55 o 
 -10  13   7        1.48       88.84     83.84 o 
  -9  13   7      417.49      431.13    109.96 o 
  -8  13   7      274.28      198.13    217.26 o 
  -7  13   7      841.00      992.53    193.21 o 
  -6  13   7      340.10      399.67    132.28 o 
  -5  13   7     2736.22     2204.80    438.66 o 
  -4  13   7     1524.88     1447.78    265.98 o 
  -3  13   7       13.78       28.30     39.16 o 
  -2  13   7       39.59       71.58     40.45 o 
  -1  13   7       82.23      116.22     51.44 o 
   0  13   7     4506.39     5037.73    497.08 o 
   1  13   7     1727.84     1536.83    327.11 o 
   2  13   7      265.37      229.25     46.56 o 
   3  13   7       60.36       14.03     49.99 o 
   4  13   7       74.01       98.15     57.37 o 
   5  13   7       64.24        0.00     55.21 o 
  -9  14   7      237.23      314.60    175.31 o 
  -8  14   7      313.60      261.80     85.28 o 
  -7  14   7      455.00      649.34    140.06 o 
  -6  14   7      215.86      148.54     66.89 o 
  -5  14   7      172.44      113.20     60.12 o 
  -4  14   7      491.53      557.48    191.31 o 
  -3  14   7     1121.22     1148.02    120.24 o 
  -2  14   7     1395.04     1377.79    142.96 o 
  -1  14   7      149.40       69.29     58.38 o 
   0  14   7       43.23       53.62     58.54 o 
   1  14   7      851.96     1037.95    240.22 o 
   2  14   7       97.17       68.70     43.35 o 
   3  14   7        7.39       24.06     54.37 o 
   4  14   7       25.93        0.00    100.80 o 
   5  14   7      100.81      182.05     78.87 o 
  -9  15   7       29.22        0.00     87.65 o 
  -8  15   7       59.99        0.00    110.82 o 
  -7  15   7      992.66     1055.21    175.52 o 
  -6  15   7       17.71       72.72     61.26 o 
  -5  15   7     1877.07     1955.59    411.94 o 
  -4  15   7        6.26        3.45     49.67 o 
  -3  15   7      108.19      132.48     51.59 o 
  -2  15   7        8.37        3.92     44.82 o 
  -1  15   7      255.33      275.82     77.10 o 
   0  15   7     1180.81      919.42    187.79 o 
   1  15   7      670.28      582.56    109.06 o 
   2  15   7      195.72      144.37     43.39 o 
   3  15   7       32.18      134.85    110.65 o 
   4  15   7       10.52       11.86     71.81 o 
  -8  16   7        7.16        0.00     70.82 o 
  -7  16   7      190.79      302.15     97.36 o 
  -6  16   7      384.47      380.84    120.08 o 
  -5  16   7      343.90      343.09    114.51 o 
  -4  16   7       96.11       47.83     51.87 o 
  -3  16   7     2211.23     2313.38    414.43 o 
  -2  16   7      146.55       98.51     50.78 o 
  -1  16   7       54.34       16.93     70.13 o 
   0  16   7      497.56      399.65     93.18 o 
   1  16   7      568.12      576.61    150.68 o 
   2  16   7       80.89       66.56     95.00 o 
   3  16   7       15.65      100.31    120.39 o 
   4  16   7      758.20      801.13    204.13 o 
  -7  17   7       55.16        0.00     70.89 o 
  -6  17   7        2.87        0.00     62.00 o 
  -5  17   7       36.40       88.34     61.45 o 
  -4  17   7      413.12      484.58     80.77 o 
  -3  17   7       88.74      140.06     60.11 o 
  -2  17   7       10.61        0.00     49.71 o 
  -1  17   7      102.63       47.84     80.47 o 
   0  17   7      299.68      144.87    100.80 o 
   1  17   7       95.87        0.00    105.86 o 
   2  17   7       70.00      137.05    122.89 o 
   3  17   7       82.77       58.76    116.74 o 
  -7  18   7        1.93       16.05     78.11 o 
  -6  18   7      601.14      319.56     90.98 o 
  -5  18   7      442.85      425.16    148.60 o 
  -4  18   7      144.25      187.35     70.31 o 
  -3  18   7     1731.92     1546.32    231.02 o 
  -2  18   7      125.62      107.68     56.74 o 
  -1  18   7       46.38       94.30    108.98 o 
   0  18   7      231.36      175.42    177.81 o 
   1  18   7        1.75       12.10    126.20 o 
   2  18   7       46.01       28.32    127.97 o 
  -6  19   7        9.47        7.51     78.40 o 
  -5  19   7        0.75        0.00     70.16 o 
  -4  19   7      191.32      100.05    136.33 o 
  -3  19   7     1160.93     1347.70    267.91 o 
  -2  19   7        2.49        0.00    107.14 o 
  -1  19   7      116.28       89.99    108.76 o 
   0  19   7        2.41        0.00    110.15 o 
   1  19   7        1.19        0.00    111.61 o 
  -4  20   7      277.08      285.74    135.24 o 
  -3  20   7      388.30      295.26    109.05 o 
  -2  20   7        0.66        0.00    117.28 o 
  -1  20   7       20.06      101.21    129.47 o 
   0  20   7       89.33       84.76    124.85 o 
 -12   0   8     1158.25     1553.97    298.02 o 
 -11   0   8        9.79       32.96     90.16 o 
 -10   0   8     1457.70     1598.48    214.01 o 
  -9   0   8      133.81       47.12     53.80 o 
  -8   0   8      722.45      717.14    111.05 o 
  -7   0   8      525.93      358.16     92.04 o 
  -6   0   8      449.03      496.55     77.73 o 
  -5   0   8     4044.81     4080.90    579.77 o 
  -4   0   8    13899.99    12491.88   1753.07 o 
  -3   0   8     1242.01     1119.29    124.39 o 
  -2   0   8     1154.18     1071.88    175.31 o 
  -1   0   8     9898.60     9293.01    889.88 o 
   0   0   8     5177.01     6076.54    512.48 o 
   1   0   8    16427.44    16153.11   1356.54 o 
   2   0   8     5734.16     5852.21    582.84 o 
   3   0   8      133.55      127.62     71.38 o 
   4   0   8     1303.89     1426.26    266.09 o 
   5   0   8      427.30      571.00    177.81 o 
   6   0   8       17.88        0.00    117.71 o 
   7   0   8       17.24       67.62    160.28 o 
 -12   1   8       43.17      141.50    151.52 o 
 -11   1   8       55.15      107.80     89.40 o 
 -10   1   8      142.53       73.92     52.97 o 
  -9   1   8        2.40        0.00     41.75 o 
  -8   1   8      277.30      278.78     47.04 o 
  -7   1   8      371.18      417.88     81.23 o 
  -6   1   8       10.76       17.92     28.37 o 
  -5   1   8     7398.10     6792.87    567.89 o 
  -4   1   8       95.87       80.44     36.55 o 
  -3   1   8       50.28        0.00     29.43 o 
  -2   1   8     1658.09     1765.89    189.91 o 
  -1   1   8      132.62      163.42     41.01 o 
   0   1   8       58.24       69.26     25.79 o 
   1   1   8     3119.02     3810.79    256.02 o 
   2   1   8      207.86      346.65     48.32 o 
   3   1   8       58.79      111.40     38.49 o 
   4   1   8       54.23       72.36     44.75 o 
   5   1   8     1152.19     1136.56    141.18 o 
   6   1   8      270.84      309.55    101.97 o 
   7   1   8       38.96       41.81    111.96 o 
 -12   2   8       59.76      103.93    196.59 o 
 -11   2   8       15.98        0.00     59.03 o 
 -10   2   8      145.59      127.40     51.69 o 
  -9   2   8     1369.10     1538.16    145.04 o 
  -8   2   8      295.97      353.08     53.80 o 
  -7   2   8       20.55       47.47     37.75 o 
  -6   2   8       90.18       63.79     29.34 o 
  -5   2   8     4118.74     4111.29    339.14 o 
  -4   2   8    10690.60     9639.78    824.94 o 
  -3   2   8      766.57      886.54    150.89 o 
  -2   2   8      446.78      333.92    127.01 o 
  -1   2   8    12678.19    12598.52    904.60 o 
   0   2   8     3457.66     3979.42    253.83 o 
   1   2   8     9609.73     9516.12    604.87 o 
   2   2   8      687.55      688.27     64.08 o 
   3   2   8      281.65      414.40     60.15 o 
   4   2   8     1361.30     1389.12    174.24 o 
   5   2   8      129.95      177.24     65.09 o 
   6   2   8        3.16       59.88     72.04 o 
   7   2   8       26.16       54.49    114.18 o 
 -12   3   8      268.45      215.38    207.86 o 
 -11   3   8       59.50       39.50     68.90 o 
 -10   3   8      388.45      517.72     80.56 o 
  -9   3   8      445.56      426.94     58.45 o 
  -8   3   8     4418.06     4614.26    375.81 o 
  -7   3   8       43.33       53.60     36.40 o 
  -6   3   8      823.51      871.92     97.48 o 
  -5   3   8     8728.90     7866.58    681.65 o 
  -4   3   8      301.99      341.70     44.53 o 
  -3   3   8     1545.59     1810.58    146.79 o 
  -2   3   8     7392.55     7209.24    542.52 o 
  -1   3   8       16.45       25.27     16.55 o 
   0   3   8      405.64      431.71     64.20 o 
   1   3   8     2948.06     2796.38    186.35 o 
   2   3   8       11.89        0.00     28.40 o 
   3   3   8     1436.45     1420.68    140.29 o 
   4   3   8     1003.52      946.81    107.82 o 
   5   3   8     2757.95     2851.36    248.89 o 
   6   3   8      183.35      156.66     76.15 o 
   7   3   8      271.85      165.36    132.73 o 
 -12   4   8      137.81      186.58    197.85 o 
 -11   4   8       34.69       20.09     70.17 o 
 -10   4   8       32.02       15.15     42.53 o 
  -9   4   8      131.40      133.71     61.33 o 
  -8   4   8        1.12        0.00     44.35 o 
  -7   4   8        6.44        9.84     31.73 o 
  -6   4   8       29.69       73.76     34.56 o 
  -5   4   8     8166.23     7414.71    647.50 o 
  -4   4   8      282.70      334.36     41.80 o 
  -3   4   8       35.10       18.31     13.33 o 
  -2   4   8       23.26       50.65     16.52 o 
  -1   4   8     4068.67     4066.50    280.70 o 
   0   4   8    10555.49    10609.89    658.11 o 
   1   4   8      433.50      449.11     50.76 o 
   2   4   8       15.20        0.00     34.90 o 
   3   4   8     1155.67     1297.49    216.98 o 
   4   4   8      262.97      116.35     59.36 o 
   5   4   8       65.70       28.79     64.76 o 
   6   4   8        5.38        0.00     73.09 o 
   7   4   8       71.25        4.53     94.31 o 
 -12   5   8      398.70      302.97    103.90 o 
 -11   5   8      185.53      178.65    115.83 o 
 -10   5   8       65.12      115.34     70.89 o 
  -9   5   8       11.87       87.48     55.77 o 
  -8   5   8     5933.62     5381.87    608.96 o 
  -7   5   8        6.25       59.10     59.97 o 
  -6   5   8       93.91       66.37     30.04 o 
  -5   5   8     2664.22     2503.76    212.57 o 
  -4   5   8     2803.20     2924.28    225.65 o 
  -3   5   8     6937.54     6789.88    542.62 o 
  -2   5   8     4373.56     3905.68    306.50 o 
  -1   5   8        0.01        9.59     16.77 o 
   0   5   8       51.21       68.98     21.89 o 
   1   5   8     3142.56     2794.93    207.54 o 
   2   5   8        9.95        0.00     39.87 o 
   3   5   8     1762.63     1737.66    145.53 o 
   4   5   8      285.47      247.89     67.35 o 
   5   5   8     1269.42     1115.56    135.06 o 
   6   5   8       16.21        0.00     73.39 o 
 -11   6   8        2.19       47.89     73.06 o 
 -10   6   8       30.21        0.00     76.38 o 
  -9   6   8     1038.16     1081.28    192.84 o 
  -8   6   8      383.70      403.09     85.74 o 
  -7   6   8      392.58      385.23     80.54 o 
  -6   6   8       13.66        0.00     35.69 o 
  -5   6   8     2893.42     3018.11    282.44 o 
  -4   6   8      138.45      145.94     27.41 o 
  -3   6   8     5156.48     4912.26    404.23 o 
  -2   6   8     2666.86     2993.51    232.24 o 
  -1   6   8     7649.21     7536.34    493.78 o 
   0   6   8    10227.57    10216.73    794.99 o 
   1   6   8     2052.68     2306.99    218.51 o 
   2   6   8       57.96       48.33     50.61 o 
   3   6   8     4297.09     4300.92    315.39 o 
   4   6   8      270.07      223.57     71.89 o 
   5   6   8      260.25      104.62     70.32 o 
   6   6   8       22.54        0.00     71.57 o 
 -11   7   8       20.80        0.00     66.88 o 
 -10   7   8       64.60       58.32    156.52 o 
  -9   7   8      212.88      178.60     64.94 o 
  -8   7   8       12.01       50.71     67.62 o 
  -7   7   8      313.94      401.51    101.43 o 
  -6   7   8      441.78      327.86     67.87 o 
  -5   7   8     2555.54     2203.92    225.51 o 
  -4   7   8    12539.90    12327.89   1129.24 o 
  -3   7   8     2372.26     2283.59    213.27 o 
  -2   7   8      119.75      115.45     41.86 o 
  -1   7   8       71.70       26.03     22.82 o 
   0   7   8     1855.52     1923.20    129.58 o 
   1   7   8     4424.06     3703.43    484.76 o 
   2   7   8       16.14       59.39     43.94 o 
   3   7   8      318.71      255.10     69.95 o 
   4   7   8     1199.95     1311.67    141.17 o 
   5   7   8      202.17      148.60     68.80 o 
   6   7   8       42.19       94.07     82.04 o 
 -11   8   8       72.55       20.35    104.56 o 
 -10   8   8       31.23        0.00     67.62 o 
  -9   8   8     1264.40     1323.44    194.07 o 
  -8   8   8      440.38      688.59    195.97 o 
  -7   8   8      351.75      438.42    127.72 o 
  -6   8   8     1145.61     1269.72    175.26 o 
  -5   8   8     1576.14     1549.99    226.32 o 
  -4   8   8     2622.01     2555.50    234.63 o 
  -3   8   8     1215.93     1319.48    147.68 o 
  -2   8   8       79.47      102.93     26.42 o 
  -1   8   8     1369.56     1383.30    100.53 o 
   0   8   8     1170.19     1291.90    115.64 o 
   1   8   8     1044.75      770.96    102.12 o 
   2   8   8     3542.25     3399.06    303.13 o 
   3   8   8     1524.94     1576.36    145.83 o 
   4   8   8      135.96      120.82     72.16 o 
   5   8   8       77.09        4.02     70.29 o 
   6   8   8       12.68       48.88     86.61 o 
 -11   9   8      104.47       41.47    106.44 o 
 -10   9   8      145.51      114.16    178.44 o 
  -9   9   8      476.70      553.80    113.49 o 
  -8   9   8      771.05      564.06    107.23 o 
  -7   9   8     1192.34     1280.71    210.37 o 
  -6   9   8      617.86      732.39    100.61 o 
  -5   9   8      542.64      595.08     92.31 o 
  -4   9   8     9267.36     8254.48    873.62 o 
  -3   9   8     2749.51     2766.96    319.85 o 
  -2   9   8      362.08      314.33     54.77 o 
  -1   9   8      201.14      203.93     31.70 o 
   0   9   8     3488.76     3701.10    292.73 o 
   1   9   8     1691.67     1196.88    196.76 o 
   2   9   8      552.06      530.96     71.93 o 
   3   9   8        0.38        0.00     55.72 o 
   4   9   8     2290.44     2686.97    247.97 o 
   5   9   8      617.79      602.19    111.06 o 
   6   9   8        2.35        0.00     79.99 o 
 -11  10   8       44.70        0.00     75.58 o 
 -10  10   8        8.23      167.45    110.19 o 
  -9  10   8       64.60       55.44    159.65 o 
  -8  10   8     1193.03     1532.97    220.45 o 
  -7  10   8     1035.19     1197.12    164.53 o 
  -6  10   8     3375.23     3497.82    327.95 o 
  -5  10   8      668.48      721.36    103.81 o 
  -4  10   8      211.93      145.16     49.55 o 
  -3  10   8       26.83       27.16     36.89 o 
  -2  10   8      589.15      711.38     85.85 o 
  -1  10   8      135.43      186.64     61.45 o 
   0  10   8     1107.71     1201.26    105.80 o 
   1  10   8     1399.86     1302.97    178.93 o 
   2  10   8     1166.85     1171.37    134.11 o 
   3  10   8      147.59      161.74     68.76 o 
   4  10   8      199.21      181.76     69.36 o 
   5  10   8      109.80      124.69     87.59 o 
   6  10   8      159.47       77.38     99.62 o 
 -10  11   8      135.01       58.89    157.15 o 
  -9  11   8      666.81      808.32    142.65 o 
  -8  11   8      195.47      314.42     85.22 o 
  -7  11   8      242.27      209.78     65.49 o 
  -6  11   8       13.99        0.00     43.86 o 
  -5  11   8     1246.58     1222.55    149.06 o 
  -4  11   8      450.84      377.25     63.92 o 
  -3  11   8     1546.43     1583.26    166.71 o 
  -2  11   8        5.26       81.25     37.15 o 
  -1  11   8      819.57      689.42    121.12 o 
   0  11   8       77.30        0.00     37.59 o 
   1  11   8      530.96      539.71    159.68 o 
   2  11   8      548.67      518.71     78.17 o 
   3  11   8      538.12      511.33     85.31 o 
   4  11   8      155.78      217.12     73.70 o 
   5  11   8      679.53      834.01    131.13 o 
 -10  12   8      102.76       51.51     75.81 o 
  -9  12   8      113.67      229.88    100.80 o 
  -8  12   8      902.05      611.62    115.58 o 
  -7  12   8      505.33      458.31     88.07 o 
  -6  12   8       78.17       39.33     55.07 o 
  -5  12   8       40.16      112.84     74.71 o 
  -4  12   8      932.43      810.70    115.04 o 
  -3  12   8       14.54       50.79     40.00 o 
  -2  12   8      126.78      202.99     58.92 o 
  -1  12   8      300.09      380.67     56.27 o 
   0  12   8     9125.92     9793.53   1215.25 o 
   1  12   8      125.05       55.69     36.75 o 
   2  12   8      114.62       93.31     69.57 o 
   3  12   8       26.84        5.88     61.33 o 
   4  12   8      120.14      167.36     77.62 o 
   5  12   8      359.59      287.15     99.30 o 
 -10  13   8       11.28       76.14     77.67 o 
  -9  13   8        4.94       59.85     73.92 o 
  -8  13   8      186.22       91.17     71.01 o 
  -7  13   8        0.21        0.00     59.75 o 
  -6  13   8      385.78      387.14     81.19 o 
  -5  13   8      132.14      142.08     60.99 o 
  -4  13   8        1.91        0.00     45.23 o 
  -3  13   8       30.38       62.58     44.16 o 
  -2  13   8     1020.36     1320.76    148.65 o 
  -1  13   8        0.94        0.00     59.76 o 
   0  13   8        0.17       16.99     66.79 o 
   1  13   8      626.73      485.20    103.44 o 
   2  13   8      491.14      520.38     73.93 o 
   3  13   8       14.07        0.90     68.87 o 
   4  13   8       60.42       67.11     82.79 o 
   5  13   8      293.82      411.61    112.65 o 
  -9  14   8        2.15        0.00     80.77 o 
  -8  14   8      132.56        0.00     87.03 o 
  -7  14   8      257.53      288.09     80.61 o 
  -6  14   8       42.16        0.00     62.54 o 
  -5  14   8      219.38      143.14     67.58 o 
  -4  14   8      429.08      332.43     64.26 o 
  -3  14   8        9.43       54.79     42.81 o 
  -2  14   8       12.07       24.85     42.46 o 
  -1  14   8        6.47       80.95     59.86 o 
   0  14   8     2917.96     3117.10    539.70 o 
   1  14   8        1.94        0.00     37.77 o 
   2  14   8      201.15      129.57    103.14 o 
   3  14   8      173.65      141.13     46.71 o 
   4  14   8        2.40        0.00     80.89 o 
  -9  15   8      371.12      421.56    105.94 o 
  -8  15   8        0.09        0.00    127.72 o 
  -7  15   8       61.07       46.41     66.39 o 
  -6  15   8       19.87        6.87     60.43 o 
  -5  15   8       59.63       32.84     54.97 o 
  -4  15   8      692.26      823.69    118.75 o 
  -3  15   8      570.80      670.69     91.10 o 
  -2  15   8      157.07      251.42    103.49 o 
  -1  15   8       56.21        0.00     70.26 o 
   0  15   8       30.30        0.00     72.21 o 
   1  15   8      549.64      549.26    109.87 o 
   2  15   8      184.84      289.05     60.84 o 
   3  15   8        1.86        0.00     39.37 o 
   4  15   8      634.51      720.10    174.45 o 
  -8  16   8        0.07        0.00     72.08 o 
  -7  16   8      214.28      135.35     72.31 o 
  -6  16   8       20.81       49.60     62.77 o 
  -5  16   8       60.17        1.12     49.48 o 
  -4  16   8      360.11      340.87     74.54 o 
  -3  16   8      190.48      135.13     56.04 o 
  -2  16   8      108.51       93.50     52.86 o 
  -1  16   8       89.26        0.00     74.15 o 
   0  16   8       53.20      102.23     77.86 o 
   1  16   8      157.65       68.16     84.20 o 
   2  16   8        1.15        0.36    101.24 o 
   3  16   8      172.35      144.44    141.99 o 
  -7  17   8        8.62        0.00     64.15 o 
  -6  17   8      133.89        0.00     67.58 o 
  -5  17   8       81.20       59.24     64.32 o 
  -4  17   8      898.96      941.60    185.08 o 
  -3  17   8      102.49      124.49     53.32 o 
  -2  17   8      179.69      144.57     85.40 o 
  -1  17   8       26.63       16.90     81.57 o 
   0  17   8       53.17        0.00     80.13 o 
   1  17   8        6.48       37.68    113.67 o 
   2  17   8        7.14       88.47    106.32 o 
  -7  18   8       32.62        0.00     92.66 o 
  -6  18   8      407.61      241.98     84.21 o 
  -5  18   8        3.02       15.32     57.85 o 
  -4  18   8      259.16      193.99     63.58 o 
  -3  18   8      178.77        0.00     74.10 o 
  -2  18   8       95.87      107.95     83.74 o 
  -1  18   8      231.06       88.02    122.43 o 
   0  18   8      206.18      163.51    195.34 o 
   1  18   8      114.70       72.01    120.60 o 
   2  18   8      158.21       63.95    124.68 o 
  -6  19   8        7.60        0.00     69.46 o 
  -5  19   8       59.04        0.00     68.74 o 
  -4  19   8       66.74      178.31     75.30 o 
  -3  19   8      469.67      472.66     96.70 o 
  -2  19   8      262.69      174.31    111.42 o 
  -1  19   8        6.56        0.00    107.48 o 
   0  19   8       15.64       24.44    102.94 o 
  -4  20   8      202.46      180.72    101.18 o 
  -3  20   8      188.15      150.02    141.32 o 
  -2  20   8       60.58       56.02    112.96 o 
  -1  20   8      100.32        7.58    132.16 o 
 -12   1   9       57.42      135.24    181.57 o 
 -11   1   9      114.64       93.05     49.99 o 
 -10   1   9     2074.54     2315.76    231.48 o 
  -9   1   9     2738.18     2913.21    241.36 o 
  -8   1   9       20.45        0.00     38.14 o 
  -7   1   9      487.26      343.03     54.67 o 
  -6   1   9    11827.15    11400.94    978.65 o 
  -5   1   9     3913.82     3864.61    391.35 o 
  -4   1   9        3.15        0.00     39.39 o 
  -3   1   9     2092.05     2247.69    318.06 o 
  -2   1   9      793.35      851.32    102.33 o 
  -1   1   9      325.91      257.53     53.86 o 
   0   1   9       53.34      310.57    100.18 o 
   1   1   9     6791.39     7443.46    475.94 o 
   2   1   9      199.90       99.28     44.82 o 
   3   1   9     1273.53     1407.61    118.48 o 
   4   1   9     5351.73     5390.71    453.57 o 
   5   1   9       14.91       19.12     90.30 o 
   6   1   9       37.49       10.21     97.87 o 
 -12   2   9       38.38       22.42     77.81 o 
 -11   2   9      309.27      180.63     59.39 o 
 -10   2   9       50.05       96.81     47.08 o 
  -9   2   9        0.41       12.50     37.31 o 
  -8   2   9        4.81        0.00     29.28 o 
  -7   2   9     2275.78     2216.42    201.64 o 
  -6   2   9      961.21      835.26     85.68 o 
  -5   2   9    12644.67    11820.30   1052.23 o 
  -4   2   9      247.74      322.01     57.45 o 
  -3   2   9     4323.15     4553.61    447.59 o 
  -2   2   9      114.32      179.32     50.41 o 
  -1   2   9     5263.29     5569.19    360.31 o 
   0   2   9    10023.38    10312.58    660.25 o 
   1   2   9     2907.27     2975.85    204.14 o 
   2   2   9      230.08      219.98     42.00 o 
   3   2   9      162.85      108.53     54.74 o 
   4   2   9      592.97      623.33     94.45 o 
   5   2   9      364.73      392.13     86.13 o 
   6   2   9       13.83        0.00    110.51 o 
 -12   3   9       15.67        0.00     80.55 o 
 -11   3   9      174.33       70.22     66.94 o 
 -10   3   9       89.98       31.36     73.80 o 
  -9   3   9     2500.68     2659.14    224.06 o 
  -8   3   9      142.43      183.46     51.64 o 
  -7   3   9       86.80       30.93     44.77 o 
  -6   3   9       82.17       93.30     45.31 o 
  -5   3   9       77.66       90.70     32.71 o 
  -4   3   9     2909.46     3276.28    270.65 o 
  -3   3   9     3883.34     3852.58    299.28 o 
  -2   3   9      728.76      752.42     69.05 o 
  -1   3   9       94.58       35.40     22.76 o 
   0   3   9     3243.28     3370.32    217.18 o 
   1   3   9      367.73      411.25     50.41 o 
   2   3   9     1906.96     1930.85    170.69 o 
   3   3   9      417.08      463.40     87.68 o 
   4   3   9      587.49      432.24     83.32 o 
   5   3   9      304.93      292.57     85.19 o 
   6   3   9        0.54        0.00    113.76 o 
 -12   4   9       78.16       60.89     94.54 o 
 -11   4   9        8.83        0.00     64.70 o 
 -10   4   9        8.76        0.00     41.48 o 
  -9   4   9      174.59      358.38     71.07 o 
  -8   4   9     1591.33     1788.06    181.99 o 
  -7   4   9      692.17      637.42     81.15 o 
  -6   4   9       34.56        2.91     29.29 o 
  -5   4   9     7410.42     7025.46    613.31 o 
  -4   4   9     1313.56     1293.43    118.46 o 
  -3   4   9    11249.67    11015.85    857.69 o 
  -2   4   9    16164.35    15919.75   1225.88 o 
  -1   4   9     1525.80     1710.88    119.47 o 
   0   4   9     6205.38     6590.29    396.01 o 
   1   4   9     1368.74     1135.94    108.45 o 
   2   4   9      634.75      581.18     66.97 o 
   3   4   9      191.45      177.61     58.91 o 
   4   4   9        1.44       24.23     66.73 o 
   5   4   9      840.80      819.74    122.30 o 
   6   4   9       27.98        0.00     82.89 o 
 -12   5   9      115.93      187.43    108.94 o 
 -11   5   9      179.50      159.43     78.17 o 
 -10   5   9      101.89      258.18    100.70 o 
  -9   5   9     1078.77     1046.75    145.20 o 
  -8   5   9     1502.25     1211.02    175.74 o 
  -7   5   9        3.21        0.00     39.44 o 
  -6   5   9      274.56      208.39     46.80 o 
  -5   5   9      447.61      548.68     65.62 o 
  -4   5   9     1183.33     1285.19    110.83 o 
  -3   5   9      272.45      254.94     59.10 o 
  -2   5   9     1082.91     1124.95    100.67 o 
  -1   5   9       35.44       58.29     19.48 o 
   0   5   9      929.80     1089.10     97.79 o 
   1   5   9      202.31      144.04     56.57 o 
   2   5   9      878.14     1024.24     98.86 o 
   3   5   9      396.96      361.99     71.98 o 
   4   5   9      863.43      852.02    134.12 o 
   5   5   9        0.64        0.00     69.15 o 
   6   5   9       86.96      103.07     87.24 o 
 -12   6   9      158.15       64.59     83.25 o 
 -11   6   9        7.89        0.00     66.65 o 
 -10   6   9       68.26       59.21     45.45 o 
  -9   6   9       88.64      119.43     83.27 o 
  -8   6   9      964.28      997.09    137.68 o 
  -7   6   9       70.00       64.04     43.78 o 
  -6   6   9      597.23      634.04    163.41 o 
  -5   6   9     4286.03     4066.83    382.71 o 
  -4   6   9     4230.90     4274.61    321.44 o 
  -3   6   9    12026.43    11089.97    864.66 o 
  -2   6   9     2636.67     2747.59    213.87 o 
  -1   6   9       45.57       74.77     24.29 o 
   0   6   9     3263.74     3150.80    287.43 o 
   1   6   9     2297.91     2089.31    172.03 o 
   2   6   9       29.30       26.56     46.26 o 
   3   6   9        0.20       63.61     62.81 o 
   4   6   9      226.87      272.71     73.33 o 
   5   6   9      122.34       69.55     83.39 o 
   6   6   9        1.77      154.90     85.42 o 
 -11   7   9      149.56      202.20     85.32 o 
 -10   7   9       22.82       12.45     56.52 o 
  -9   7   9     1986.11     2005.07    255.98 o 
  -8   7   9       56.11      160.38     58.93 o 
  -7   7   9      174.29      204.23     61.25 o 
  -6   7   9      589.69      437.63     75.16 o 
  -5   7   9     1090.10      996.53    125.11 o 
  -4   7   9     5516.06     5509.49    535.56 o 
  -3   7   9     1595.41     1420.39    163.95 o 
  -2   7   9       83.16       58.97     19.50 o 
  -1   7   9     4510.57     4697.48    325.69 o 
   0   7   9      259.47      303.53     52.04 o 
   1   7   9       52.70       84.36     43.49 o 
   2   7   9      470.91      354.41     63.48 o 
   3   7   9      132.62      172.82     62.94 o 
   4   7   9     2282.28     2542.78    232.64 o 
   5   7   9       40.46       58.43     82.39 o 
   6   7   9        3.49       30.61     91.77 o 
 -11   8   9        0.96        0.00     69.87 o 
 -10   8   9      275.87      427.08    138.37 o 
  -9   8   9      144.82      292.63    144.00 o 
  -8   8   9      264.29      263.06    101.43 o 
  -7   8   9      171.48      210.23     61.61 o 
  -6   8   9     5419.70     4988.80    478.60 o 
  -5   8   9      932.68     1063.06    198.33 o 
  -4   8   9    11044.21    10384.99    968.79 o 
  -3   8   9     1960.02     1635.02    181.25 o 
  -2   8   9        1.41        0.00     25.86 o 
  -1   8   9     4523.97     4437.62    312.58 o 
   0   8   9       59.46       66.56     42.78 o 
   1   8   9     4873.49     5207.84    818.93 o 
   2   8   9     1361.42     1214.63    204.05 o 
   3   8   9      988.03      857.51    101.66 o 
   4   8   9      278.89      297.75     88.49 o 
   5   8   9       22.10        0.00     78.50 o 
 -11   9   9       22.71       89.35     77.16 o 
 -10   9   9        3.47        0.00     58.26 o 
  -9   9   9      581.14      590.58    117.84 o 
  -8   9   9      530.52      351.49     80.78 o 
  -7   9   9      766.75      848.39    135.80 o 
  -6   9   9     2235.81     2179.39    238.17 o 
  -5   9   9       73.28      102.67     44.92 o 
  -4   9   9       39.21       59.94     37.86 o 
  -3   9   9      270.35      267.80     68.14 o 
  -2   9   9      255.40      190.04     41.23 o 
  -1   9   9      132.96      170.15     46.95 o 
   0   9   9      491.00      506.61     56.62 o 
   1   9   9     1868.06     1762.57    169.57 o 
   2   9   9     1057.66     1203.82    207.44 o 
   3   9   9      293.45      226.17     71.07 o 
   4   9   9      931.43     1001.06    126.05 o 
   5   9   9       49.01       39.40     87.50 o 
 -11  10   9      148.44       22.32     77.55 o 
 -10  10   9      163.95      242.08    239.17 o 
  -9  10   9      318.14      129.94     71.09 o 
  -8  10   9       35.73      167.51     62.37 o 
  -7  10   9     1087.11     1226.41    181.35 o 
  -6  10   9      563.29      701.55    101.04 o 
  -5  10   9       27.93       91.89     45.43 o 
  -4  10   9     6220.44     5954.73    792.00 o 
  -3  10   9     1020.33     1110.60    154.93 o 
  -2  10   9        2.74       23.19     29.34 o 
  -1  10   9     2540.14     2685.91    237.02 o 
   0  10   9     1075.85     1128.16    150.24 o 
   1  10   9      821.45      682.26    134.05 o 
   2  10   9      322.86      288.31     74.28 o 
   3  10   9      102.81      101.71     64.52 o 
   4  10   9        8.85       92.42     80.77 o 
   5  10   9      126.21       92.82     87.68 o 
 -10  11   9      244.46      204.83     88.89 o 
  -9  11   9       68.75       81.97     73.23 o 
  -8  11   9     1230.71     1107.21    463.94 o 
  -7  11   9     1154.68     1115.94    227.02 o 
  -6  11   9        2.35       46.82     47.51 o 
  -5  11   9      455.65      482.91     84.52 o 
  -4  11   9       13.03       53.14     44.02 o 
  -3  11   9       44.13       38.59     38.90 o 
  -2  11   9      231.61      157.09     39.10 o 
  -1  11   9      664.16      641.18     72.64 o 
   0  11   9     4590.86     4499.83    454.85 o 
   1  11   9      275.93      339.41     62.17 o 
   2  11   9      236.69      142.16     62.60 o 
   3  11   9     1085.47     1091.72    117.53 o 
   4  11   9       20.99        0.00     78.83 o 
   5  11   9      691.83      787.16    124.88 o 
 -10  12   9      146.32      273.14     94.12 o 
  -9  12   9      237.45      317.87     91.22 o 
  -8  12   9       26.59        1.02     74.51 o 
  -7  12   9     1221.77      981.60    132.65 o 
  -6  12   9        2.23        0.00     42.75 o 
  -5  12   9       34.37        0.00     47.18 o 
  -4  12   9     1019.93      990.05    130.27 o 
  -3  12   9       34.12       25.19     49.16 o 
  -2  12   9       49.04        0.00     35.84 o 
  -1  12   9      628.56      687.74    161.51 o 
   0  12   9      334.72      225.07     49.15 o 
   1  12   9      179.66      152.02     44.89 o 
   2  12   9      755.69      540.10     89.95 o 
   3  12   9       29.37        0.00     74.88 o 
   4  12   9        1.27        0.00     76.18 o 
 -10  13   9      549.75      719.77    148.47 o 
  -9  13   9        5.47       11.20    106.44 o 
  -8  13   9     1751.33     1794.14    351.87 o 
  -7  13   9      299.28      211.11     66.77 o 
  -6  13   9      403.31      397.17     85.54 o 
  -5  13   9      554.26      457.42     90.93 o 
  -4  13   9       51.67       52.89     52.49 o 
  -3  13   9       20.58        0.00     40.23 o 
  -2  13   9      279.18      189.48     50.04 o 
  -1  13   9      710.48      648.84    108.04 o 
   0  13   9     3196.73     3262.46    646.19 o 
   1  13   9       47.38       32.13     36.62 o 
   2  13   9       49.21       63.70     39.28 o 
   3  13   9      661.30      607.28    123.51 o 
   4  13   9       10.46        8.06     88.85 o 
  -9  14   9       74.43      120.41    110.82 o 
  -8  14   9      108.10       99.80     77.00 o 
  -7  14   9       56.02       34.26     61.62 o 
  -6  14   9        0.24       34.40     56.62 o 
  -5  14   9      447.23      414.60     87.10 o 
  -4  14   9        3.12        0.00     44.87 o 
  -3  14   9      428.52      440.65     65.98 o 
  -2  14   9       54.39      100.89     50.46 o 
  -1  14   9       41.55        3.32     66.13 o 
   0  14   9      199.13      193.94     77.29 o 
   1  14   9       32.89       62.76     45.78 o 
   2  14   9      214.52      213.97     53.69 o 
   3  14   9       15.65        2.75     39.70 o 
  -9  15   9      115.85      100.13    167.17 o 
  -8  15   9      878.77     1152.26    233.53 o 
  -7  15   9      686.26      737.02    145.68 o 
  -6  15   9      336.16      397.02     91.00 o 
  -5  15   9      186.84       95.66     62.10 o 
  -4  15   9       15.47        0.00     47.24 o 
  -3  15   9       30.12        0.00     43.99 o 
  -2  15   9      373.13      343.47     88.35 o 
  -1  15   9       61.08       66.47     73.10 o 
   0  15   9      369.48      235.77     83.93 o 
   1  15   9        3.81        3.89     53.98 o 
   2  15   9        0.76        0.00     42.18 o 
   3  15   9      233.00      366.78     73.56 o 
  -8  16   9       55.98       96.51     81.26 o 
  -7  16   9       41.86       18.23     66.96 o 
  -6  16   9        0.40        0.00     62.10 o 
  -5  16   9       56.21        0.00     50.05 o 
  -4  16   9     1191.88     1210.10    249.02 o 
  -3  16   9       51.42       74.37     53.49 o 
  -2  16   9      265.75      235.12     80.93 o 
  -1  16   9      885.97      877.10    196.43 o 
   0  16   9      169.07      144.44     82.76 o 
   1  16   9       14.81       46.36     79.18 o 
   2  16   9        5.97       42.44     50.98 o 
  -7  17   9       72.28       41.16     71.93 o 
  -6  17   9      170.68      112.71     75.97 o 
  -5  17   9      150.94      125.57     65.47 o 
  -4  17   9        0.07        0.00     56.47 o 
  -3  17   9       13.40       18.15     53.64 o 
  -2  17   9      374.19      316.14     95.81 o 
  -1  17   9      114.72        0.00     81.79 o 
   0  17   9        0.07        0.00     87.13 o 
   1  17   9       19.44       17.87    104.37 o 
   2  17   9        0.20       19.19    131.74 o 
  -6  18   9       85.24       31.58     62.53 o 
  -5  18   9       20.77        0.00     61.20 o 
  -4  18   9      355.94      484.10    107.90 o 
  -3  18   9        8.65       40.22     88.80 o 
  -2  18   9      315.09      341.60    112.67 o 
  -1  18   9       80.76       30.14     84.87 o 
   0  18   9        0.85        0.00    106.58 o 
   1  18   9       17.08        0.00    109.94 o 
  -5  19   9      206.97      180.21     73.79 o 
  -4  19   9       57.17       54.20     74.10 o 
  -3  19   9       45.62       12.93    103.91 o 
  -2  19   9       37.07       47.59    133.20 o 
  -1  19   9      103.41       40.20    133.98 o 
 -12   0  10        4.28        0.00    125.85 o 
 -11   0  10       71.38        0.00     80.14 o 
 -10   0  10      226.75      155.86     66.36 o 
  -9   0  10     2735.24     2975.21    344.09 o 
  -8   0  10     3038.68     3276.91    404.89 o 
  -7   0  10     3071.09     3219.19    372.08 o 
  -6   0  10    10804.32    10132.75   1447.54 o 
  -5   0  10      107.56       42.57     63.86 o 
  -4   0  10    10443.29    10455.81   1482.60 o 
  -3   0  10    17432.00    19367.67   2694.72 o 
  -2   0  10     1073.13     1239.67    196.59 o 
  -1   0  10     2761.70     3074.99    308.93 o 
   0   0  10      272.54      562.82    108.31 o 
   1   0  10      509.86      657.07    118.96 o 
   2   0  10       32.41       87.84     62.61 o 
   3   0  10      166.05      239.17    122.71 o 
   4   0  10     1602.76     1617.83    286.75 o 
   5   0  10      111.22       95.17    127.72 o 
   6   0  10       22.66        0.00    145.25 o 
 -12   1  10        7.54        0.00     75.73 o 
 -11   1  10      102.87      163.08     53.66 o 
 -10   1  10      333.64      374.97     60.35 o 
  -9   1  10        6.00       11.70     38.31 o 
  -8   1  10        7.08        0.08     31.90 o 
  -7   1  10     1076.72     1052.74    112.32 o 
  -6   1  10     1013.40     1085.58    111.55 o 
  -5   1  10      504.10      496.80     73.83 o 
  -4   1  10        9.79       57.51     53.22 o 
  -2   1  10       65.40       81.56     39.58 o 
  -1   1  10      265.18      287.69     35.04 o 
   0   1  10     3437.44     3555.23    235.71 o 
   1   1  10      148.96       65.33     34.56 o 
   2   1  10      396.54      453.70     62.91 o 
   3   1  10        5.75        5.13     54.50 o 
   4   1  10      556.18      488.48    119.52 o 
   5   1  10        9.63       58.45     99.48 o 
   6   1  10       36.84        6.81    112.83 o 
 -12   2  10        0.58        5.87     82.64 o 
 -11   2  10       23.89       15.26     49.20 o 
 -10   2  10        8.21        0.00     40.03 o 
  -9   2  10     1924.39     2187.43    202.95 o 
  -8   2  10     2187.96     2537.03    240.23 o 
  -7   2  10      687.79      666.44     76.71 o 
  -6   2  10     7704.16     6458.62    575.08 o 
  -5   2  10      169.05      204.01     40.75 o 
  -4   2  10    14822.32    14159.10   1401.18 o 
  -3   2  10    12169.33    11838.93   1165.67 o 
  -2   2  10     1110.74     1402.15    136.05 o 
  -1   2  10      439.48      402.60     74.32 o 
   0   2  10      574.63      706.93     68.48 o 
   1   2  10      134.30      146.98     36.58 o 
   2   2  10      257.07      198.83     61.12 o 
   3   2  10       14.08        0.00     51.40 o 
   4   2  10     1206.28     1163.72    135.08 o 
   5   2  10      134.23       97.01    102.71 o 
   6   2  10       60.85       75.15    119.78 o 
 -12   3  10        0.10      194.61     87.74 o 
 -11   3  10      156.35      150.74     65.34 o 
 -10   3  10     1300.51     1468.62    159.44 o 
  -9   3  10       49.93        2.82     64.71 o 
  -8   3  10       21.85       98.02     60.59 o 
  -7   3  10     2079.04     2253.72    213.73 o 
  -6   3  10     2149.79     2208.98    197.29 o 
  -5   3  10      580.96      520.76     74.34 o 
  -4   3  10      824.94      794.66     84.95 o 
  -3   3  10     2758.34     2658.21    211.82 o 
  -2   3  10     4245.36     3947.63    465.17 o 
  -1   3  10      103.19      105.57     28.75 o 
   0   3  10    15147.36    14780.44    936.73 o 
   1   3  10      438.65      340.86     56.85 o 
   2   3  10      906.31     1040.58    121.90 o 
   3   3  10      732.10      810.46    104.45 o 
   4   3  10     1056.34     1013.68    121.93 o 
   5   3  10        5.01        0.00     84.95 o 
   6   3  10       59.21      132.06    172.18 o 
 -12   4  10        4.23        0.00     90.78 o 
 -11   4  10       50.82        0.00     50.27 o 
 -10   4  10        0.65       45.84     45.95 o 
  -9   4  10      574.87      545.84    102.28 o 
  -8   4  10     2687.45     2789.56    322.82 o 
  -7   4  10      192.08      319.75     75.96 o 
  -6   4  10       56.21      132.31     39.16 o 
  -5   4  10     5993.88     6304.87    560.04 o 
  -4   4  10     2186.56     2363.51    188.77 o 
  -3   4  10     2523.82     2435.17    197.09 o 
  -2   4  10      772.58      977.45     82.99 o 
  -1   4  10      630.92      653.24     63.44 o 
   0   4  10      279.64      161.21     66.69 o 
   1   4  10      178.66      163.78     52.87 o 
   2   4  10      526.77      576.76     90.22 o 
   3   4  10      486.43      261.65     67.69 o 
   4   4  10        0.77       45.99     64.61 o 
   5   4  10      433.41      477.72    110.44 o 
   6   4  10       65.24       76.59    117.72 o 
 -12   5  10      131.93        0.00     85.15 o 
 -11   5  10        8.09        0.00     68.49 o 
 -10   5  10      575.55      509.39    120.65 o 
  -9   5  10     1268.32     1291.06    170.62 o 
  -8   5  10       11.18        0.00     47.56 o 
  -7   5  10     1831.84     1624.02    203.92 o 
  -6   5  10     1589.70     1641.13    223.83 o 
  -5   5  10     1429.16     1432.45    138.48 o 
  -4   5  10     1266.82     1216.85    113.32 o 
  -3   5  10     9945.84     9854.01    782.05 o 
  -2   5  10     2473.94     2725.68    194.31 o 
  -1   5  10      441.54      442.26     49.76 o 
   0   5  10     7640.16     7724.53    574.02 o 
   1   5  10      111.76      130.43     46.89 o 
   2   5  10      271.18      256.09     64.60 o 
   3   5  10     1077.21     1143.81    130.07 o 
   4   5  10      289.67      479.43    100.02 o 
   5   5  10       13.15        0.00     75.77 o 
 -12   6  10       44.09       64.50     84.52 o 
 -11   6  10       12.24       74.90     85.78 o 
 -10   6  10       14.56      150.22     69.87 o 
  -9   6  10      337.56      386.58     88.45 o 
  -8   6  10      988.63      933.45    145.41 o 
  -7   6  10      180.45      101.95     47.75 o 
  -6   6  10     1762.60     1621.91    215.54 o 
  -5   6  10     7810.17     8016.96    731.52 o 
  -4   6  10     1887.52     1857.62    159.36 o 
  -3   6  10      882.28      987.41     95.05 o 
  -2   6  10     7903.99     7975.33    523.60 o 
  -1   6  10      323.61      249.34     37.48 o 
   0   6  10     2968.79     2911.22    220.19 o 
   1   6  10       75.43      162.77     74.46 o 
   2   6  10        3.29       11.77     48.37 o 
   3   6  10      156.44      194.56     72.72 o 
   4   6  10      863.34      668.85    113.38 o 
   5   6  10       57.86       30.46     77.47 o 
 -11   7  10       22.90        0.00     64.48 o 
 -10   7  10      829.67      816.49    185.95 o 
  -9   7  10        3.19        0.00     54.66 o 
  -8   7  10       71.19       66.40     58.23 o 
  -7   7  10     1431.83     1589.57    213.12 o 
  -6   7  10     1482.61     1679.04    209.82 o 
  -5   7  10     2066.32     2116.80    220.09 o 
  -4   7  10     2493.81     2216.16    216.06 o 
  -3   7  10     1658.53     1634.08    171.84 o 
  -2   7  10      461.95      429.53     43.35 o 
  -1   7  10     1637.24     1547.96    115.95 o 
   0   7  10      868.76      699.68    136.82 o 
   1   7  10      601.76      513.67     76.24 o 
   2   7  10     1801.06     1649.08    173.33 o 
   3   7  10      899.68      695.67    109.08 o 
   4   7  10      135.58       33.38     78.29 o 
   5   7  10        6.89        0.00     73.72 o 
 -11   8  10      126.83       35.48     80.14 o 
 -10   8  10        4.37        0.00     88.28 o 
  -9   8  10      612.70      562.23    186.58 o 
  -8   8  10      284.75      150.49     72.63 o 
  -7   8  10       59.25       26.36     50.09 o 
  -6   8  10     2775.11     2450.73    278.28 o 
  -5   8  10     1192.45     1387.63    160.94 o 
  -4   8  10     1587.02     1714.58    183.15 o 
  -3   8  10      342.21      354.38     64.07 o 
  -2   8  10     2408.34     2281.17    190.91 o 
  -1   8  10     1235.66     1311.58    110.89 o 
   0   8  10     1247.91     1345.81    125.79 o 
   1   8  10     3462.62     3418.16    341.33 o 
   2   8  10       16.78        0.00     52.81 o 
   3   8  10      119.55      155.25     76.56 o 
   4   8  10      667.57      374.89     90.63 o 
   5   8  10       21.40       33.35     81.62 o 
 -11   9  10       15.14        0.00     72.69 o 
 -10   9  10      778.36      800.52    137.60 o 
  -9   9  10       24.57        0.00     74.51 o 
  -8   9  10       31.47      146.87     65.96 o 
  -7   9  10       86.40        7.30     43.44 o 
  -6   9  10      537.88      619.15    112.32 o 
  -5   9  10     4056.20     3882.12    376.16 o 
  -4   9  10     2378.56     2186.00    231.06 o 
  -3   9  10      199.23      187.73     46.01 o 
  -2   9  10     1184.42     1064.21    108.26 o 
  -1   9  10     2070.26     1879.69    187.05 o 
   0   9  10     1310.35     1151.69    110.87 o 
   1   9  10     1276.76      950.94    193.57 o 
   2   9  10     1030.55     1007.64    145.49 o 
   3   9  10     1765.06     1762.93    177.25 o 
   4   9  10        0.64        0.00     82.66 o 
   5   9  10        1.68        0.00     92.20 o 
 -11  10  10       97.33       93.86     85.78 o 
 -10  10  10       38.48      126.23     77.81 o 
  -9  10  10      136.80      150.48    153.39 o 
  -8  10  10      140.21      283.52     76.68 o 
  -7  10  10     1833.00     1768.69    228.74 o 
  -6  10  10       86.04       89.01     49.66 o 
  -5  10  10        3.65        0.21     57.60 o 
  -4  10  10       59.33      118.80     49.84 o 
  -3  10  10        4.02        0.00     32.03 o 
  -2  10  10       55.93       58.33     35.46 o 
  -1  10  10        0.15       13.43     36.68 o 
   0  10  10     1131.18     1073.08    112.56 o 
   1  10  10      740.12      727.53     90.29 o 
   2  10  10      145.80      210.19     66.23 o 
   3  10  10      575.53      617.73     95.85 o 
   4  10  10      385.30      382.14     94.58 o 
 -10  11  10      755.09      729.22    135.96 o 
  -9  11  10       89.31       23.62     59.75 o 
  -8  11  10       46.90       52.68     89.53 o 
  -7  11  10      498.72      579.03    137.95 o 
  -6  11  10      181.69      157.78     60.11 o 
  -5  11  10       71.30       77.24     48.61 o 
  -4  11  10      869.14     1189.84    153.83 o 
  -3  11  10       24.06       30.67     43.38 o 
  -2  11  10       35.27        0.00     31.87 o 
  -1  11  10      458.92      484.46     72.22 o 
   0  11  10     2344.29     1961.69    260.79 o 
   1  11  10        0.51        0.00     60.48 o 
   2  11  10      452.47      370.57    100.65 o 
   3  11  10      740.22      923.61    133.39 o 
   4  11  10      104.82       59.51     85.12 o 
 -10  12  10       81.69      323.72    125.85 o 
  -9  12  10      257.65      150.25     69.66 o 
  -8  12  10      473.46      551.93    112.25 o 
  -7  12  10      113.19      136.78     60.65 o 
  -6  12  10      758.14      772.23    113.44 o 
  -5  12  10     1342.80     1426.79    214.70 o 
  -4  12  10      191.20      116.25     49.38 o 
  -3  12  10       32.92        0.00     36.60 o 
  -2  12  10     1402.68     1441.27    147.68 o 
  -1  12  10     1488.95     1543.70    152.83 o 
   0  12  10      912.17     1197.66    133.54 o 
   1  12  10       97.22       84.03     40.36 o 
   2  12  10       47.44        9.02     79.70 o 
   3  12  10       97.12       98.89     91.94 o 
   4  12  10       36.62      142.55    122.92 o 
 -10  13  10      175.28      335.97    104.52 o 
  -9  13  10      350.36      281.48     92.88 o 
  -8  13  10       99.23        0.00     59.57 o 
  -7  13  10      289.26      176.24     66.10 o 
  -6  13  10        2.32      125.21     59.68 o 
  -5  13  10      162.01        0.00     54.09 o 
  -4  13  10      453.45      492.57     69.11 o 
  -3  13  10      504.15      465.26     70.33 o 
  -2  13  10      154.17      203.66    108.80 o 
  -1  13  10        0.45       10.48     65.00 o 
   0  13  10      215.70      277.57     60.05 o 
   1  13  10        0.75        0.00     46.23 o 
   2  13  10      197.52      189.08     59.91 o 
   3  13  10       91.18      131.29     88.78 o 
  -9  14  10       74.43      138.81     74.93 o 
  -8  14  10      334.22      222.60     82.45 o 
  -7  14  10      298.12      298.66     79.10 o 
  -6  14  10      502.14      372.09     87.67 o 
  -5  14  10      366.92      340.00     77.03 o 
  -4  14  10       49.53        0.00     45.73 o 
  -3  14  10       50.27       40.96     46.31 o 
  -2  14  10      642.68      575.95    113.14 o 
  -1  14  10     1136.45     1043.24    170.63 o 
   0  14  10      379.20      379.94     90.61 o 
   1  14  10       14.62       18.39     45.10 o 
   2  14  10        6.19        0.00     40.90 o 
   3  14  10        6.36       38.43     73.99 o 
  -9  15  10      168.62      113.60    210.99 o 
  -8  15  10       29.57       57.64     90.16 o 
  -7  15  10       20.33        0.00     66.73 o 
  -6  15  10      276.49      314.72     86.96 o 
  -5  15  10        0.44        6.26     49.61 o 
  -4  15  10       73.80      159.83     62.72 o 
  -3  15  10      517.20      577.28     82.26 o 
  -2  15  10       53.35      118.41     73.39 o 
  -1  15  10     1191.72     1256.03    161.72 o 
   0  15  10        0.16        0.00     72.13 o 
   1  15  10      225.01      180.95     54.04 o 
   2  15  10      409.15      558.18    149.86 o 
  -8  16  10      210.82      103.85     74.95 o 
  -7  16  10      105.73      123.77     74.59 o 
  -6  16  10       10.89        0.00     61.07 o 
  -5  16  10       59.75        0.00     59.21 o 
  -4  16  10        6.24       28.50     53.93 o 
  -3  16  10       94.17       16.30     77.45 o 
  -2  16  10      315.03      320.23     93.97 o 
  -1  16  10       34.02        0.00     87.48 o 
   0  16  10        0.72        0.00     83.31 o 
   1  16  10       58.85       57.76     96.55 o 
   2  16  10       66.94        0.00     50.55 o 
  -7  17  10        5.49        0.00     71.12 o 
  -6  17  10       80.52       79.50     66.40 o 
  -5  17  10      422.36      479.87     81.04 o 
  -4  17  10      237.54      296.38     70.82 o 
  -3  17  10       43.11       23.76     86.07 o 
  -2  17  10      168.64      232.16     99.67 o 
  -1  17  10      313.06      282.69     98.88 o 
   0  17  10      228.38      194.82     93.50 o 
   1  17  10      676.41      773.02    138.31 o 
  -6  18  10       26.54       31.99     67.01 o 
  -5  18  10       49.96       95.37     66.43 o 
  -4  18  10      156.16      164.63     63.61 o 
  -3  18  10       45.92       84.24     88.14 o 
  -2  18  10      195.95      168.54     95.53 o 
  -1  18  10        0.25        0.00     90.35 o 
   0  18  10       64.11       78.73    132.24 o 
  -5  19  10       53.38       40.63     64.24 o 
  -4  19  10      318.53      278.88    120.92 o 
  -3  19  10        4.16        0.00     91.51 o 
  -2  19  10       17.78        0.00     99.84 o 
 -12   1  11      165.56      289.37     74.99 o 
 -11   1  11      142.62       99.20     81.39 o 
 -10   1  11     1275.95     1694.01    161.90 o 
  -9   1  11      355.27      475.36     64.98 o 
  -8   1  11     1623.05     1836.36    172.44 o 
  -7   1  11     6955.15     6669.61    593.94 o 
  -6   1  11     2209.34     2143.60    226.23 o 
  -5   1  11     2687.01     2633.47    282.77 o 
  -4   1  11    10299.27    10111.56   1015.14 o 
  -3   1  11     5812.83     6332.34    885.30 o 
  -2   1  11      489.04      654.16     91.95 o 
  -1   1  11     6042.29     6187.24    403.19 o 
   0   1  11     1768.10     1950.00    133.53 o 
   1   1  11      503.67      536.14    103.02 o 
   2   1  11      325.22      365.79     73.69 o 
   3   1  11     2168.20     2633.03    307.53 o 
   4   1  11      323.04      332.61    117.26 o 
   5   1  11       59.72       82.02    109.79 o 
 -12   2  11       40.97        0.00     70.93 o 
 -11   2  11        8.85        7.40     48.18 o 
 -10   2  11      164.05       53.55     65.00 o 
  -9   2  11       37.55       32.46     35.76 o 
  -8   2  11     1306.60     1184.01    130.02 o 
  -7   2  11     3619.13     3582.81    319.13 o 
  -6   2  11     2751.58     2497.36    228.55 o 
  -5   2  11      385.96      519.42     68.69 o 
  -4   2  11      625.92      598.55    133.98 o 
  -3   2  11     1324.79     1253.45    185.32 o 
  -2   2  11     1363.33     1660.92    160.45 o 
  -1   2  11      576.26      662.14     59.92 o 
   0   2  11     3304.65     3466.82    232.84 o 
   1   2  11        8.87       12.71     47.32 o 
   2   2  11      134.38       64.70     55.38 o 
   3   2  11      576.13      616.11    100.06 o 
   4   2  11      474.92      455.40    125.85 o 
   5   2  11        0.57       15.68    107.49 o 
 -12   3  11       11.62        7.42     78.24 o 
 -11   3  11        2.51        0.00     47.43 o 
 -10   3  11     1237.66     1641.13    178.87 o 
  -9   3  11     1191.44     1302.93    199.10 o 
  -8   3  11     1375.97     1341.74    133.98 o 
  -7   3  11      163.93      267.04     89.50 o 
  -6   3  11      139.66      126.15     39.99 o 
  -5   3  11     2064.56     1774.16    177.70 o 
  -4   3  11     7111.17     6725.76    597.42 o 
  -3   3  11     4539.05     4818.50    365.92 o 
  -2   3  11      100.90      102.34     36.86 o 
  -1   3  11      452.75      516.51     52.84 o 
   0   3  11      472.91      508.70     68.64 o 
   1   3  11      489.19      496.10     77.06 o 
   2   3  11      477.37      447.24     83.48 o 
   3   3  11      395.06      344.84     74.20 o 
   4   3  11     1251.30     1221.59    149.87 o 
   5   3  11      378.49      369.68    129.43 o 
 -12   4  11      205.48       27.13     84.00 o 
 -11   4  11      247.63      359.44    106.83 o 
 -10   4  11      450.57      516.44     78.06 o 
  -9   4  11       54.18       93.95     81.39 o 
  -8   4  11       63.96        0.00     44.57 o 
  -7   4  11     4892.51     4653.45    522.96 o 
  -6   4  11     3090.74     2886.06    262.20 o 
  -5   4  11     4748.05     4807.88    436.70 o 
  -4   4  11      372.20      417.14     61.96 o 
  -3   4  11     8604.80     8464.83    669.13 o 
  -2   4  11       17.25        0.00     17.49 o 
  -1   4  11     2263.64     2297.43    166.13 o 
   0   4  11     1059.66     1035.58    100.38 o 
   1   4  11        5.38        5.36     43.32 o 
   2   4  11      291.64      310.96     76.28 o 
   3   4  11      284.52      291.29     80.47 o 
   4   4  11      217.26      230.35     85.28 o 
   5   4  11       32.39       15.23    102.90 o 
 -12   5  11        3.37       42.22    167.79 o 
 -11   5  11      777.86      750.31    136.12 o 
 -10   5  11      262.50      160.81     70.33 o 
  -9   5  11      347.90      387.13     85.44 o 
  -8   5  11     1104.05     1084.43    147.86 o 
  -7   5  11      155.85       76.84     97.04 o 
  -6   5  11       26.43       23.81     72.00 o 
  -5   5  11     1051.59     1189.78    119.79 o 
  -4   5  11     1137.54     1164.30    139.28 o 
  -3   5  11      484.78      562.25     63.26 o 
  -2   5  11     2073.74     2028.04    150.20 o 
  -1   5  11     1712.03     1761.49    168.39 o 
   0   5  11      210.73      212.15     52.17 o 
   1   5  11      727.65      757.16     84.98 o 
   2   5  11     1131.77     1191.53    142.44 o 
   3   5  11       81.94      107.41     68.07 o 
   4   5  11      215.55      196.25     83.29 o 
   5   5  11      192.67      194.12     89.03 o 
 -12   6  11      103.68      228.76     96.90 o 
 -11   6  11      108.16      211.60     64.55 o 
 -10   6  11      159.72      130.19     72.91 o 
  -9   6  11      115.36       41.11     57.17 o 
  -8   6  11      428.27      401.60     85.93 o 
  -7   6  11     4066.60     4027.72    457.42 o 
  -6   6  11        2.59        0.00     36.31 o 
  -5   6  11      113.09       81.08     37.85 o 
  -4   6  11      404.87      440.64     70.39 o 
  -3   6  11     1207.42     1433.19    127.95 o 
  -2   6  11        6.16        3.81     19.78 o 
  -1   6  11     1263.52     1377.21    118.48 o 
   0   6  11     2582.79     2594.18    229.00 o 
   1   6  11      265.46      218.44     63.62 o 
   2   6  11      681.64      650.28     88.98 o 
   3   6  11       38.24       58.94     75.40 o 
   4   6  11       53.67      113.68     77.58 o 
   5   6  11       30.19       82.64     90.30 o 
 -12   7  11        7.42        0.00     77.71 o 
 -11   7  11      701.81      623.64    197.46 o 
 -10   7  11      276.02      419.22    100.96 o 
  -9   7  11        4.65        0.00     52.41 o 
  -8   7  11      307.91      281.96     79.25 o 
  -7   7  11       33.16       17.10     42.67 o 
  -6   7  11       22.61       73.93     47.15 o 
  -5   7  11       24.45        0.00     37.89 o 
  -4   7  11      718.22      792.62    101.26 o 
  -3   7  11      571.46      582.45     96.85 o 
  -2   7  11     3507.63     3427.21    231.63 o 
  -1   7  11     2020.45     1998.69    167.91 o 
   0   7  11      443.62      459.91     86.50 o 
   1   7  11       40.28       85.05     55.84 o 
   2   7  11      953.28     1085.97    129.95 o 
   3   7  11      474.86      352.67     87.22 o 
   4   7  11        4.83        5.58     78.76 o 
 -11   8  11        3.99        0.54     90.78 o 
 -10   8  11      178.66      162.46    103.93 o 
  -9   8  11      374.58      266.95     85.15 o 
  -8   8  11     1857.78     1845.77    251.44 o 
  -7   8  11      324.19      338.98     76.42 o 
  -6   8  11     2149.68     2084.51    236.59 o 
  -5   8  11     3381.58     3190.27    312.57 o 
  -4   8  11      180.27       58.20     45.02 o 
  -3   8  11     2022.06     1900.65    204.28 o 
  -2   8  11       96.99      149.93     32.01 o 
  -1   8  11       50.84        0.00     39.10 o 
   0   8  11     2158.14     1846.58    279.24 o 
   1   8  11      934.54     1011.28    107.34 o 
   2   8  11       38.83        0.00     52.86 o 
   3   8  11      892.94     1162.49    129.72 o 
   4   8  11       96.11       58.16     91.76 o 
 -11   9  11      375.38      171.46    107.69 o 
 -10   9  11      116.54       98.21     98.30 o 
  -9   9  11       45.91        0.00     55.93 o 
  -8   9  11       86.45       57.68     59.15 o 
  -7   9  11     1213.58     1247.97    170.71 o 
  -6   9  11      664.45      657.35     97.72 o 
  -5   9  11      108.03      136.77     49.49 o 
  -4   9  11     1387.34     1355.96    152.69 o 
  -3   9  11        2.89        0.00     32.24 o 
  -2   9  11       57.85       16.11     31.32 o 
  -1   9  11     2108.76     2188.72    320.50 o 
   0   9  11      264.27      215.64     78.37 o 
   1   9  11        1.86       14.02     53.56 o 
   2   9  11        4.58        7.87     58.22 o 
   3   9  11      642.76      570.67    105.02 o 
   4   9  11       41.09       47.03     80.77 o 
 -11  10  11       21.02        0.00    124.59 o 
 -10  10  11       96.14       63.46     67.93 o 
  -9  10  11        3.26        0.00    149.01 o 
  -8  10  11       73.39      133.79     68.06 o 
  -7  10  11      117.61       33.44     94.54 o 
  -6  10  11     2467.96     2416.46    258.32 o 
  -5  10  11      592.48      586.24     92.41 o 
  -4  10  11       74.59       77.20     44.15 o 
  -3  10  11     1441.23     1453.14    129.35 o 
  -2  10  11       25.84       63.46     60.94 o 
  -1  10  11      372.04      319.36     55.25 o 
   0  10  11       52.01       81.73     38.09 o 
   1  10  11       59.19        0.00     69.56 o 
   2  10  11        4.53        0.00     64.22 o 
   3  10  11      680.67      600.65    152.98 o 
   4  10  11      116.09      214.32    100.88 o 
 -10  11  11      538.50      568.01    164.04 o 
  -9  11  11      272.86      192.82    146.51 o 
  -8  11  11      405.91      548.21    108.89 o 
  -7  11  11       13.53       52.66     49.42 o 
  -6  11  11        3.57        0.00     85.97 o 
  -5  11  11      130.85       88.40     49.82 o 
  -4  11  11     2574.94     2538.72    291.19 o 
  -3  11  11     1106.53     1165.03    118.13 o 
  -2  11  11     1019.16     1095.44    131.30 o 
  -1  11  11      347.98      588.93     74.55 o 
   0  11  11      216.09      243.55     51.48 o 
   1  11  11       70.35        0.00     70.76 o 
   2  11  11      163.11      159.88     80.02 o 
   3  11  11        1.04        0.00     91.77 o 
 -10  12  11       14.61        0.00     65.74 o 
  -9  12  11       31.06        1.98     67.73 o 
  -8  12  11       21.74        0.00     59.20 o 
  -7  12  11       14.93        6.51     55.23 o 
  -6  12  11     1154.31     1480.33    226.43 o 
  -5  12  11       36.88       36.60     47.01 o 
  -4  12  11       63.80       51.85     43.79 o 
  -3  12  11      465.46      566.69     80.57 o 
  -2  12  11       54.21       66.30     68.04 o 
  -1  12  11      110.26      492.03    210.12 o 
   0  12  11     1032.10     1173.74    155.94 o 
   1  12  11       43.68        2.91     39.93 o 
   2  12  11      382.72      229.21    105.49 o 
   3  12  11      342.37      296.63    129.44 o 
 -10  13  11      196.77      120.43    151.52 o 
  -9  13  11      368.27      509.20    196.59 o 
  -8  13  11      232.13      260.94     85.78 o 
  -7  13  11      239.64      108.77     60.47 o 
  -6  13  11       91.84      116.84     89.81 o 
  -5  13  11      653.85      679.60    190.58 o 
  -4  13  11     1640.79     1668.46    248.33 o 
  -3  13  11     1181.56     1219.68    163.93 o 
  -2  13  11      323.10      331.57     78.89 o 
  -1  13  11     2715.39     2415.72    234.36 o 
   0  13  11        7.12        8.85     39.38 o 
   1  13  11      313.14      398.56     74.76 o 
   2  13  11       92.52        0.00     78.43 o 
   3  13  11      155.88      163.78    109.97 o 
  -9  14  11        0.40       12.14     73.23 o 
  -8  14  11        0.19       91.25     72.33 o 
  -7  14  11        0.32        0.00     57.93 o 
  -6  14  11      253.13      236.71     71.94 o 
  -5  14  11      188.17      165.24     59.82 o 
  -4  14  11       96.93       74.91     51.50 o 
  -3  14  11      759.18      667.08    123.14 o 
  -2  14  11      457.32      439.30    105.77 o 
  -1  14  11      427.58      430.09    110.50 o 
   0  14  11      552.33      470.71     77.61 o 
   1  14  11        4.93       18.95     45.84 o 
   2  14  11      647.61      587.86    112.59 o 
  -9  15  11      126.60      157.63     90.92 o 
  -8  15  11      180.63       50.14     72.67 o 
  -7  15  11      126.76      214.43     80.30 o 
  -6  15  11       12.08        0.00     61.95 o 
  -5  15  11       27.62       33.51     58.13 o 
  -4  15  11       62.16       82.24     53.16 o 
  -3  15  11      116.19      109.81     81.22 o 
  -2  15  11      179.14       86.33     84.69 o 
  -1  15  11      420.16      285.67     91.47 o 
   0  15  11       24.59        0.00     83.31 o 
   1  15  11       40.64        0.00     49.66 o 
   2  15  11      128.78       51.94     50.92 o 
  -8  16  11       38.07        0.00     75.10 o 
  -7  16  11       40.36        0.00     63.10 o 
  -6  16  11      553.34      736.86    165.71 o 
  -5  16  11     1326.88     1342.09    239.22 o 
  -4  16  11      149.02      172.43     62.38 o 
  -3  16  11        1.21        0.00     71.41 o 
  -2  16  11      821.33      777.22    128.71 o 
  -1  16  11      100.21      146.84     85.90 o 
   0  16  11      579.89      529.70    111.54 o 
   1  16  11      957.95     1024.05    250.23 o 
  -7  17  11       30.35       15.09     72.99 o 
  -6  17  11       13.07        0.00     60.37 o 
  -5  17  11       13.46        0.00     58.63 o 
  -4  17  11       32.55       42.12    105.85 o 
  -3  17  11      217.44      148.72     80.13 o 
  -2  17  11       34.35        0.00     84.40 o 
  -1  17  11       37.70       50.86    101.28 o 
   0  17  11       13.77      119.13    103.13 o 
  -6  18  11       11.86       44.80     72.84 o 
  -5  18  11      610.92      582.76     99.84 o 
  -4  18  11      162.66      114.74     98.39 o 
  -3  18  11        0.92        0.00     91.40 o 
  -2  18  11      211.42      331.71    107.93 o 
  -1  18  11      124.80      136.53     99.71 o 
 -12   0  12        1.05       28.80     81.39 o 
 -11   0  12      859.02      813.12    135.46 o 
 -10   0  12      251.09      506.10    100.79 o 
  -9   0  12       83.54       75.50     57.45 o 
  -8   0  12      355.96      464.21     90.24 o 
  -7   0  12     5167.40     5548.47    805.16 o 
  -6   0  12     2589.64     2481.85    383.17 o 
  -5   0  12     1325.93     1545.21    245.43 o 
  -4   0  12     4319.46     4192.34    588.53 o 
  -3   0  12     1598.37     1636.62    237.92 o 
  -2   0  12      436.76      476.24     80.98 o 
  -1   0  12     1553.88     1771.64    276.73 o 
   0   0  12       13.86        0.00     52.57 o 
   1   0  12      323.70      460.81    132.73 o 
   2   0  12       64.75       60.11    113.95 o 
   3   0  12     2451.38     2743.56    427.00 o 
   4   0  12      511.23      682.45    191.59 o 
   5   0  12        5.46        3.76    155.27 o 
 -12   1  12       52.47       39.31     61.89 o 
 -11   1  12       36.13        0.00     47.42 o 
 -10   1  12       10.74        0.00     53.68 o 
  -9   1  12       27.42       42.91     38.05 o 
  -8   1  12      892.90      842.70    103.87 o 
  -7   1  12     1168.89     1535.88    178.73 o 
  -6   1  12     1593.22     1755.76    251.06 o 
  -5   1  12        1.59       28.81     72.00 o 
  -4   1  12        0.21        0.00     73.88 o 
  -3   1  12      496.98      503.20     68.33 o 
  -2   1  12     3879.06     3876.31    269.46 o 
  -1   1  12     1414.53     1477.98    119.96 o 
   0   1  12      835.91      885.49     82.93 o 
   1   1  12      158.86      153.94     56.64 o 
   2   1  12     1131.36     1100.72    146.85 o 
   3   1  12      183.11      167.30     96.04 o 
   4   1  12        9.59        3.37     90.72 o 
   5   1  12      115.69        0.00    115.07 o 
 -12   2  12        5.44        0.00    103.14 o 
 -11   2  12      293.60      236.09    101.40 o 
 -10   2  12      522.99      689.72     94.46 o 
  -9   2  12      397.44      643.28     89.68 o 
  -8   2  12        2.22        0.00     38.62 o 
  -7   2  12      982.66     1176.94    122.89 o 
  -6   2  12     2252.09     2572.89    227.23 o 
  -5   2  12      150.55      137.63     57.94 o 
  -4   2  12     7477.35     7960.81    811.73 o 
  -3   2  12      695.36      832.26     99.44 o 
  -2   2  12       54.20       77.19     30.99 o 
  -1   2  12        9.66       11.23     32.44 o 
   0   2  12      734.79      862.86     99.43 o 
   1   2  12        2.35        0.00     52.64 o 
   2   2  12      120.83      113.30     66.00 o 
   3   2  12     1320.08     1252.20    186.92 o 
   4   2  12      375.68      298.13    230.40 o 
 -12   3  12        0.64        0.00     55.50 o 
 -11   3  12      851.47     1033.86    135.49 o 
 -10   3  12       89.62      118.49     48.82 o 
  -9   3  12       96.68      117.13     62.50 o 
  -8   3  12     1335.98     1602.65    210.59 o 
  -7   3  12     2393.25     2236.84    220.99 o 
  -6   3  12      285.96      592.62    143.22 o 
  -5   3  12      959.20     1047.39    143.28 o 
  -4   3  12       31.24      157.78     53.22 o 
  -3   3  12      995.46     1179.03    118.23 o 
  -2   3  12     4926.75     5118.15    333.52 o 
  -1   3  12     2614.64     2704.86    232.41 o 
   0   3  12     1071.39     1188.05    113.99 o 
   1   3  12        2.11        0.00     50.29 o 
   2   3  12     3171.81     3299.02    282.19 o 
   3   3  12      105.27      754.08    474.95 o 
   4   3  12        0.60        0.00     95.73 o 
 -12   4  12      133.53       45.96     60.70 o 
 -11   4  12       50.59        5.54     56.54 o 
 -10   4  12        1.66        0.00     65.98 o 
  -9   4  12      235.98      190.23     83.27 o 
  -8   4  12      170.03      271.83     69.12 o 
  -7   4  12      715.53      806.57    115.11 o 
  -6   4  12       14.27        0.00     35.23 o 
  -5   4  12       24.61       26.29     31.82 o 
  -4   4  12      814.96     1010.42     99.27 o 
  -3   4  12     2395.52     2343.44    183.28 o 
  -2   4  12      233.61      138.68     37.60 o 
  -1   4  12     2101.19     2480.01    200.85 o 
   0   4  12      174.32      204.42     47.91 o 
   1   4  12       73.92       86.49     62.59 o 
   2   4  12     1067.46     1072.12    178.32 o 
   3   4  12      169.22      169.36     79.23 o 
   4   4  12      623.81      675.28    142.26 o 
 -12   5  12       68.19       67.15     59.31 o 
 -11   5  12     1174.16     1526.78    178.79 o 
 -10   5  12        1.78       66.84     62.37 o 
  -9   5  12      108.12       96.80     56.29 o 
  -8   5  12      810.15      845.27    133.14 o 
  -7   5  12     2767.53     2470.50    293.57 o 
  -6   5  12      320.09      404.33    100.80 o 
  -5   5  12     2104.66     1943.73    240.39 o 
  -4   5  12        7.09        0.00     18.39 o 
  -3   5  12      552.31      508.22     75.91 o 
  -2   5  12     1171.27     1259.51    100.45 o 
  -1   5  12     3933.00     4216.50    323.50 o 
   0   5  12     4097.70     3972.18    324.73 o 
   1   5  12      120.07      184.27     71.28 o 
   2   5  12     1270.40     1412.05    158.93 o 
   3   5  12       99.81       58.98     79.99 o 
   4   5  12       95.87       32.95     75.96 o 
 -12   6  12        9.63        0.00     73.40 o 
 -11   6  12      258.70      271.71     69.32 o 
 -10   6  12      123.38      193.40     72.41 o 
  -9   6  12       70.22        8.77     65.74 o 
  -8   6  12      979.45     1031.26    146.91 o 
  -7   6  12     2047.17     2125.69    418.86 o 
  -6   6  12     3713.55     3843.40    408.17 o 
  -5   6  12      882.57     1056.62    131.10 o 
  -4   6  12     2846.55     2612.59    259.68 o 
  -3   6  12       59.49        8.37     24.53 o 
  -2   6  12      366.99      368.00     41.43 o 
  -1   6  12      879.43      895.67    118.75 o 
   0   6  12     1388.13     1298.53    120.70 o 
   1   6  12      703.85      571.12     87.47 o 
   2   6  12     2141.59     2366.40    212.10 o 
   3   6  12       31.07        0.00     73.41 o 
   4   6  12      129.42      160.33     84.86 o 
 -12   7  12      139.90      221.93     95.29 o 
 -11   7  12       14.88       40.74     96.42 o 
 -10   7  12      749.13      694.58    131.06 o 
  -9   7  12      661.36      621.70    117.67 o 
  -8   7  12     1619.65     1388.96    191.14 o 
  -7   7  12     1108.87     1226.64    274.23 o 
  -6   7  12      171.54      116.84     55.10 o 
  -5   7  12       18.97        0.00     52.55 o 
  -4   7  12       32.58        0.00     35.10 o 
  -3   7  12      516.62      561.87    108.23 o 
  -2   7  12      626.73      646.60     91.68 o 
  -1   7  12     1738.51     1672.88    166.82 o 
   0   7  12     4147.21     4111.42    396.00 o 
   1   7  12     1179.47     1393.32    194.73 o 
   2   7  12        6.30        0.00     70.55 o 
   3   7  12        4.82       48.01     80.77 o 
   4   7  12       31.01       38.77     81.37 o 
 -11   8  12      208.83      192.01     88.91 o 
 -10   8  12      172.84       83.59     72.33 o 
  -9   8  12      156.44        0.00     58.56 o 
  -8   8  12        0.14        1.60     54.38 o 
  -7   8  12     1501.32     1411.25    205.14 o 
  -6   8  12      106.93       62.85     47.46 o 
  -5   8  12      126.48       67.20     42.60 o 
  -4   8  12     1558.40     1669.11    218.10 o 
  -3   8  12      159.64      153.98     47.35 o 
  -2   8  12     3600.31     3467.95    378.79 o 
  -1   8  12      948.72      867.42    127.59 o 
   0   8  12      520.29      300.72     89.95 o 
   1   8  12      233.14      214.89     63.95 o 
   2   8  12      988.33      996.16    122.76 o 
   3   8  12      199.00      189.03     79.25 o 
   4   8  12       38.01       20.13     89.01 o 
 -11   9  12       39.87       55.14     76.52 o 
 -10   9  12      436.80      413.28    188.46 o 
  -9   9  12      435.49      378.15     96.48 o 
  -8   9  12      637.10      818.03    216.63 o 
  -7   9  12     1267.38     1404.20    190.13 o 
  -6   9  12     1099.89     1104.94    135.82 o 
  -5   9  12      694.88      750.10    103.69 o 
  -4   9  12       12.61        4.41     40.45 o 
  -3   9  12     4369.92     4476.38    341.07 o 
  -2   9  12     1485.04     1764.79    288.76 o 
  -1   9  12        0.07       56.49     55.52 o 
   0   9  12     1313.96     1416.41    177.43 o 
   1   9  12     1291.27     1168.87    121.58 o 
   2   9  12      434.95      412.04     85.43 o 
   3   9  12       42.09       53.20     83.04 o 
 -11  10  12       21.23       94.10     81.07 o 
 -10  10  12      195.14        3.32     64.98 o 
  -9  10  12       17.33       67.03     64.57 o 
  -8  10  12      129.82      179.75     70.89 o 
  -7  10  12      543.73      613.21    197.85 o 
  -6  10  12      289.55      251.42     63.76 o 
  -5  10  12      351.32      285.76     85.83 o 
  -4  10  12     2600.76     2468.50    249.59 o 
  -3  10  12     2212.41     2304.01    197.05 o 
  -2  10  12      566.01      568.01    130.04 o 
  -1  10  12     1627.27     1858.27    394.61 o 
   0  10  12        6.56        0.00     35.21 o 
   1  10  12      686.03      535.15    141.48 o 
   2  10  12       19.63        0.00     77.47 o 
   3  10  12      125.64      146.28     98.18 o 
 -10  11  12      292.70      203.81    241.67 o 
  -9  11  12       62.64        0.68     86.40 o 
  -8  11  12        1.59        0.00     53.53 o 
  -7  11  12       13.95       32.53     51.58 o 
  -6  11  12     1346.90     1321.15    157.65 o 
  -5  11  12      223.66      158.81     56.21 o 
  -4  11  12      226.66      295.67     69.10 o 
  -3  11  12      252.37      227.64     53.57 o 
  -2  11  12      827.00      920.12    127.12 o 
  -1  11  12      545.71      412.59     69.75 o 
   0  11  12       17.04       37.60     38.25 o 
   1  11  12      360.16      228.79     92.86 o 
   2  11  12      347.65      475.10    130.04 o 
   3  11  12      196.24      221.79    161.53 o 
 -10  12  12       13.42       55.38     90.16 o 
  -9  12  12      172.24        2.33     65.97 o 
  -8  12  12      304.38      240.32     81.28 o 
  -7  12  12      636.35      835.14    117.72 o 
  -6  12  12     1415.13     1512.94    214.21 o 
  -5  12  12      236.33      294.54     70.76 o 
  -4  12  12     2453.97     2572.02    223.75 o 
  -3  12  12     2098.05     1481.88    164.71 o 
  -2  12  12      159.01      150.23    100.06 o 
  -1  12  12       65.12      141.37     47.41 o 
   0  12  12      121.02       67.40     66.06 o 
   1  12  12      980.19     1013.11    212.52 o 
   2  12  12       15.55        0.00     82.66 o 
 -10  13  12        0.65        0.00     99.55 o 
  -9  13  12       30.86       39.79     75.65 o 
  -8  13  12        0.88       53.54     74.95 o 
  -7  13  12      141.80      167.95     66.50 o 
  -6  13  12        0.04       31.34     57.43 o 
  -5  13  12      115.80       52.65     54.54 o 
  -4  13  12      239.84      208.88     56.55 o 
  -3  13  12      458.61      302.37     81.12 o 
  -2  13  12      435.24      481.21     92.51 o 
  -1  13  12       84.20      161.64     91.07 o 
   0  13  12       42.93      132.75     49.87 o 
   1  13  12        8.63        0.00     42.79 o 
   2  13  12      130.19       54.32     46.02 o 
  -9  14  12       74.50        0.00     76.90 o 
  -8  14  12      358.93      327.64     95.68 o 
  -7  14  12      485.42      593.69    113.30 o 
  -6  14  12      207.90      336.25     88.21 o 
  -5  14  12      129.03      115.44     57.60 o 
  -4  14  12      204.21      146.82     56.05 o 
  -3  14  12     1016.45      826.88    130.36 o 
  -2  14  12       13.14        0.00     78.24 o 
  -1  14  12      151.13      194.51     91.35 o 
   0  14  12      193.94      171.53     60.22 o 
   1  14  12      121.01      114.16     60.85 o 
  -8  15  12       17.49       39.90     73.72 o 
  -7  15  12        4.25       10.83     66.93 o 
  -6  15  12      197.34      282.62     94.65 o 
  -5  15  12       64.78       48.54     59.46 o 
  -4  15  12       75.39       81.14     77.34 o 
  -3  15  12        9.24        0.00     84.18 o 
  -2  15  12     1256.59     1120.55    144.92 o 
  -1  15  12        5.29       17.42     85.50 o 
   0  15  12       61.35       85.29     98.14 o 
   1  15  12      267.15      196.26     64.49 o 
  -8  16  12      154.66       98.00     85.50 o 
  -7  16  12        5.19        0.00     68.34 o 
  -6  16  12        2.74        0.00     56.29 o 
  -5  16  12        8.71        0.00     56.53 o 
  -4  16  12      100.68      125.01     91.58 o 
  -3  16  12      146.37       72.49     84.39 o 
  -2  16  12       17.34        8.54     89.70 o 
  -1  16  12      105.57      156.96     89.66 o 
   0  16  12      203.21      175.27    109.81 o 
  -7  17  12       16.44        0.00     75.70 o 
  -6  17  12        1.15       18.71     65.51 o 
  -5  17  12      561.86      567.15    154.89 o 
  -4  17  12       99.65      130.29     95.75 o 
  -3  17  12      175.98      149.80     87.21 o 
  -2  17  12      318.28      307.74    105.66 o 
  -1  17  12       38.52        0.00     88.11 o 
  -5  18  12        0.26        0.00    109.23 o 
  -4  18  12        9.47        0.00    105.16 o 
  -3  18  12        0.79      105.24     99.83 o 
 -12   1  13     1365.15     1651.58    227.51 o 
 -11   1  13      131.35       87.78     53.65 o 
 -10   1  13      524.18      480.51     80.50 o 
  -9   1  13      380.59      332.91     53.80 o 
  -8   1  13      171.91      114.99     67.54 o 
  -7   1  13        9.80        0.00     54.41 o 
  -6   1  13     2174.04     2063.70    222.65 o 
  -5   1  13      832.00      750.07    104.90 o 
  -4   1  13     2029.61     1992.69    201.88 o 
  -3   1  13      117.06       62.44     32.56 o 
  -2   1  13     4583.92     4837.55    341.32 o 
  -1   1  13      104.13      103.54     43.47 o 
   0   1  13       74.44        0.00     46.22 o 
   1   1  13     4139.84     4078.25    440.50 o 
   2   1  13      120.95        0.00     83.64 o 
   3   1  13      573.27      499.44    119.43 o 
   4   1  13       81.63      143.00    113.08 o 
 -12   2  13      263.79      266.86     70.65 o 
 -11   2  13      147.83      261.66     63.99 o 
 -10   2  13      362.15      335.41     92.63 o 
  -9   2  13      614.11      681.73    120.29 o 
  -8   2  13     2841.53     3172.82    303.56 o 
  -7   2  13        9.02       14.99     35.34 o 
  -6   2  13       14.96      341.42    125.04 o 
  -5   2  13       11.50       64.10    105.18 o 
  -4   2  13       49.31       15.19     30.05 o 
  -3   2  13     1568.72     1683.03    180.21 o 
  -2   2  13      955.22      901.42     83.07 o 
  -1   2  13     2186.22     2047.57    177.67 o 
   0   2  13     3278.79     2952.71    260.69 o 
   1   2  13       12.71       33.36     59.58 o 
   2   2  13     2085.80     2036.01    251.56 o 
   3   2  13      101.95       29.80     98.27 o 
   4   2  13        0.08        0.00    101.65 o 
 -12   3  13      832.87      947.58    127.83 o 
 -11   3  13      114.89       77.60     51.63 o 
 -10   3  13        0.36        9.24     58.03 o 
  -9   3  13      305.29      275.61    237.92 o 
  -8   3  13      358.97      492.37    157.15 o 
  -7   3  13      381.64      325.77     76.96 o 
  -6   3  13      759.24      769.42    109.34 o 
  -5   3  13      272.35      324.69     61.77 o 
  -4   3  13     1177.10     1194.98    118.26 o 
  -3   3  13      536.18      554.86    381.92 o 
  -2   3  13        5.01       40.86     41.32 o 
  -1   3  13      263.95      185.05     61.81 o 
   0   3  13       37.99       41.15     52.56 o 
   1   3  13     2382.77     2569.53    238.80 o 
   2   3  13      116.63       68.72     65.78 o 
   3   3  13      142.92        0.00     85.83 o 
   4   3  13      222.53      231.43    120.25 o 
 -12   4  13       63.90        0.00     59.93 o 
 -11   4  13      381.00      545.21     89.25 o 
 -10   4  13       45.36        0.00    163.41 o 
  -9   4  13      419.02      458.83     99.81 o 
  -8   4  13     2960.50     3135.92    370.49 o 
  -7   4  13       31.61       21.05     51.34 o 
  -6   4  13     2859.72     2798.82    314.19 o 
  -5   4  13      223.80      265.43     53.72 o 
  -4   4  13       31.89       97.50     49.25 o 
  -3   4  13      305.05      374.46     64.70 o 
  -2   4  13     1245.89     1239.06    118.27 o 
  -1   4  13     1738.43     1930.61    168.17 o 
   0   4  13     2531.35     2554.26    229.02 o 
   1   4  13        0.82       27.88     59.51 o 
   2   4  13     2355.19     2411.39    221.58 o 
   3   4  13       23.05       33.64     96.27 o 
   4   4  13      174.33      174.56    131.48 o 
 -12   5  13        9.04        0.00     59.30 o 
 -11   5  13      363.69      470.82     82.79 o 
 -10   5  13       10.09        0.00     67.62 o 
  -9   5  13       77.75       27.83     51.95 o 
  -8   5  13       11.04      123.82     58.10 o 
  -7   5  13     1310.29     1375.28    277.36 o 
  -6   5  13      245.93      347.22     73.04 o 
  -5   5  13      222.01      286.45    102.05 o 
  -4   5  13     1986.60     1914.06    197.13 o 
  -3   5  13      817.00      927.01     85.23 o 
  -2   5  13     1120.53     1050.81    101.37 o 
  -1   5  13      468.90      530.67     75.06 o 
   0   5  13      292.19      275.91     62.68 o 
   1   5  13      436.48      445.18     79.20 o 
   2   5  13       26.61       14.44     69.40 o 
   3   5  13        0.86        0.00     76.77 o 
   4   5  13       39.40       28.17    107.83 o 
 -12   6  13       46.75       54.11     89.07 o 
 -11   6  13      205.62      204.90     91.14 o 
 -10   6  13       23.26        0.00    135.86 o 
  -9   6  13      535.32      632.34    119.38 o 
  -8   6  13     1764.72     1693.55    230.50 o 
  -7   6  13     1302.04     1401.55    400.08 o 
  -6   6  13      239.60      100.92     63.24 o 
  -5   6  13      517.21      713.77    108.62 o 
  -4   6  13       68.83       77.77     47.19 o 
  -3   6  13      349.30      424.13     51.93 o 
  -2   6  13      184.10      165.84     44.46 o 
  -1   6  13     1267.63     1207.81    132.24 o 
   0   6  13     1242.32     1198.35    118.83 o 
   1   6  13      286.11      406.57     87.11 o 
   2   6  13      959.50     1055.63    124.03 o 
   3   6  13       97.00        0.00     84.87 o 
 -11   7  13      182.53      344.00     95.21 o 
 -10   7  13        0.76        0.00     63.43 o 
  -9   7  13      155.35       15.26    149.01 o 
  -8   7  13       31.90        6.07     65.11 o 
  -7   7  13       55.46       52.75     77.01 o 
  -6   7  13      357.68      360.58     79.68 o 
  -5   7  13     1224.05     1192.83    146.38 o 
  -4   7  13     7368.07     7553.14    722.61 o 
  -3   7  13      247.60      255.71     74.46 o 
  -2   7  13      162.09      130.45     64.29 o 
  -1   7  13      693.68      813.33     96.15 o 
   0   7  13        5.26       42.52     57.09 o 
   1   7  13      741.82      639.72     98.18 o 
   2   7  13        0.99        4.11     80.32 o 
   3   7  13       91.10       22.99     89.16 o 
 -11   8  13      374.53      246.69     95.74 o 
 -10   8  13      284.34      181.88     77.31 o 
  -9   8  13     1354.67     1474.71    201.42 o 
  -8   8  13      139.86      135.62     72.00 o 
  -7   8  13     1360.56     1581.54    443.28 o 
  -6   8  13       46.62        0.00     54.35 o 
  -5   8  13      154.34      139.50     56.67 o 
  -4   8  13       26.15       19.09     40.22 o 
  -3   8  13       20.63        5.25     36.59 o 
  -2   8  13       45.42       41.26     34.89 o 
  -1   8  13       54.62        0.00     32.50 o 
   0   8  13     1595.47     1494.06    197.70 o 
   1   8  13     2838.83     2985.02    338.28 o 
   2   8  13       34.49        0.00     71.99 o 
   3   8  13      182.33      102.31     89.33 o 
 -11   9  13        8.96        0.00     67.85 o 
 -10   9  13        2.01        8.58     80.77 o 
  -9   9  13       10.09       37.19     63.35 o 
  -8   9  13        7.17        0.00     97.04 o 
  -7   9  13      667.13      783.21    127.36 o 
  -6   9  13      105.66      194.15     58.16 o 
  -5   9  13      928.55      921.21    121.50 o 
  -4   9  13     2257.35     2063.08    228.96 o 
  -3   9  13      293.51      343.95     75.11 o 
  -2   9  13      803.12      873.04    156.07 o 
  -1   9  13     2074.29     2070.79    385.38 o 
   0   9  13       59.89       80.96     75.78 o 
   1   9  13      888.97      634.06    200.21 o 
   2   9  13       13.00       34.02    110.04 o 
   3   9  13      211.07      275.34    104.86 o 
 -11  10  13      186.87      116.34     82.79 o 
 -10  10  13      535.95      661.37    205.99 o 
  -9  10  13      158.97       81.13     98.92 o 
  -8  10  13       75.77        3.89     83.27 o 
  -7  10  13      385.55      318.77     82.10 o 
  -6  10  13      298.03      336.99     73.72 o 
  -5  10  13      139.65      146.72     53.95 o 
  -4  10  13      111.24       27.40     39.04 o 
  -3  10  13      235.28      212.71     78.37 o 
  -2  10  13      250.13      308.43     70.74 o 
  -1  10  13        1.98        0.00     37.65 o 
   0  10  13      247.71      195.09     64.28 o 
   1  10  13     1229.08     1088.04    159.20 o 
   2  10  13      237.70      177.73     97.35 o 
 -10  11  13       28.36        0.00     63.54 o 
  -9  11  13       56.18       55.26     70.69 o 
  -8  11  13      260.23      247.45     84.20 o 
  -7  11  13       32.92       40.58     56.94 o 
  -6  11  13      809.85      883.73    134.81 o 
  -5  11  13      770.97      749.13    109.57 o 
  -4  11  13      244.58      232.38     55.10 o 
  -3  11  13     2159.77     2068.74    205.69 o 
  -2  11  13       68.99       83.13     68.12 o 
  -1  11  13      579.39      492.14     92.09 o 
   0  11  13      196.58      245.94     76.91 o 
   1  11  13      203.97      262.53     93.18 o 
   2  11  13      141.87       72.70     99.55 o 
 -10  12  13      128.60       42.65     75.13 o 
  -9  12  13        0.24        0.00     62.23 o 
  -8  12  13      197.97       92.58    152.14 o 
  -7  12  13       10.51        0.00     82.14 o 
  -6  12  13       18.28       16.49     51.70 o 
  -5  12  13       95.42      104.63     56.15 o 
  -4  12  13        8.21        0.00     43.01 o 
  -3  12  13       17.92       37.72     68.81 o 
  -2  12  13      203.71      248.78     85.35 o 
  -1  12  13       19.94        0.00     45.27 o 
   0  12  13      116.01      146.44     59.05 o 
   1  12  13       97.75       76.11     50.54 o 
   2  12  13      144.03       79.84    118.40 o 
  -9  13  13      243.99      124.65     84.10 o 
  -8  13  13       28.83        0.00    140.87 o 
  -7  13  13      392.62      443.16     94.95 o 
  -6  13  13      423.02      599.28    108.49 o 
  -5  13  13       67.83       27.66     72.04 o 
  -4  13  13      497.90      469.57    116.29 o 
  -3  13  13     2756.34     2439.25    383.09 o 
  -2  13  13      121.54      124.47     90.73 o 
  -1  13  13       48.63       46.05     49.76 o 
   0  13  13      402.77      511.57     91.04 o 
   1  13  13        4.31        0.00     43.74 o 
  -9  14  13        0.95        0.00     71.46 o 
  -8  14  13        4.01        0.00     67.74 o 
  -7  14  13      181.75      185.13     78.08 o 
  -6  14  13       83.11        0.00     65.51 o 
  -5  14  13      825.69     1298.99    192.08 o 
  -4  14  13        5.89        0.00     76.02 o 
  -3  14  13        5.43        0.00     70.99 o 
  -2  14  13       68.39       40.29     75.68 o 
  -1  14  13        3.50        0.00     78.01 o 
   0  14  13      322.79      411.57     92.88 o 
   1  14  13       57.97      157.08     62.11 o 
  -8  15  13        5.73       21.28     72.05 o 
  -7  15  13        5.60       93.60     74.75 o 
  -6  15  13       47.59        0.00     66.48 o 
  -5  15  13        5.80        0.00     53.20 o 
  -4  15  13      124.20      172.09     92.98 o 
  -3  15  13      213.25      165.59     96.29 o 
  -2  15  13       74.82        0.00     82.50 o 
  -1  15  13        0.45        3.81     86.03 o 
   0  15  13      565.52      540.67     82.43 o 
  -7  16  13      564.60      690.97    125.77 o 
  -6  16  13       17.79        2.51     60.27 o 
  -5  16  13        2.49        0.00     86.46 o 
  -4  16  13      130.17        0.00     86.50 o 
  -3  16  13       99.48      137.61     98.83 o 
  -2  16  13        4.94        0.00     94.49 o 
  -1  16  13       19.08       79.03     92.57 o 
  -6  17  13       22.97       95.04     74.77 o 
  -5  17  13       15.67        0.00     92.14 o 
  -4  17  13       79.11      110.18     93.04 o 
  -3  17  13       58.20       59.62     97.60 o 
  -2  17  13        0.46        0.00     96.47 o 
 -12   0  14     2303.45     2665.92    498.37 o 
 -11   0  14        1.05        0.00     61.36 o 
 -10   0  14      721.78      629.24    113.92 o 
  -9   0  14     2434.67     2707.15    333.00 o 
  -8   0  14       74.31       32.43     45.12 o 
  -7   0  14      453.17      520.91    137.74 o 
  -6   0  14        3.82       16.28     87.65 o 
  -5   0  14     2904.62     3443.53    529.68 o 
  -4   0  14      889.27      847.73    133.98 o 
  -3   0  14       11.56       10.02     92.66 o 
  -2   0  14     2949.36     3167.72    326.94 o 
  -1   0  14     2265.20     2559.38    358.75 o 
   0   0  14      275.51      375.66    130.23 o 
   1   0  14     7006.52     6288.51    956.68 o 
   2   0  14      191.10      102.68    137.74 o 
   3   0  14       51.61        0.00    121.46 o 
 -12   1  14       38.83      336.52    281.12 o 
 -11   1  14        5.03        0.00     48.33 o 
 -10   1  14       91.64       54.90     46.77 o 
  -9   1  14      216.98      409.16     59.66 o 
  -8   1  14      599.14      635.87     92.91 o 
  -7   1  14      241.65       78.72     71.98 o 
  -6   1  14      459.89      384.99     86.94 o 
  -5   1  14        7.78       96.56     73.88 o 
  -4   1  14      580.37      628.27    143.38 o 
  -3   1  14     2300.07     2233.91    353.12 o 
  -2   1  14       16.40        9.28     39.97 o 
  -1   1  14       69.61      111.64     57.49 o 
   0   1  14      174.88       17.79    103.93 o 
   1   1  14        7.37        0.00     86.81 o 
   2   1  14        1.58       35.31     79.16 o 
   3   1  14        2.60        4.47    105.09 o 
 -12   2  14     1881.37     2382.46    256.23 o 
 -11   2  14      116.00       45.43     51.13 o 
 -10   2  14       12.85       28.97     49.03 o 
  -9   2  14      933.92     1045.88    340.60 o 
  -8   2  14       49.57       36.63     54.76 o 
  -7   2  14     1213.33     1165.98    126.58 o 
  -6   2  14       10.59        0.00     35.37 o 
  -5   2  14     3664.64     3567.71    368.78 o 
  -4   2  14     1298.12     1546.46    230.40 o 
  -3   2  14      374.13      380.45     94.54 o 
  -2   2  14     2603.54     2906.63    255.71 o 
  -1   2  14      798.37      871.79     99.74 o 
   0   2  14      356.33      315.93     73.31 o 
   1   2  14     4304.54     3554.27    390.92 o 
   2   2  14      280.47      319.38    109.75 o 
   3   2  14       93.41       66.09     99.55 o 
 -12   3  14        3.87      117.39    156.65 o 
 -11   3  14       21.69       13.52     50.64 o 
 -10   3  14       13.27        0.00     41.90 o 
  -9   3  14      631.63      786.18    128.72 o 
  -8   3  14     1370.53     1450.39    183.65 o 
  -7   3  14      682.87      746.22    122.09 o 
  -6   3  14     3094.89     3174.70    298.45 o 
  -5   3  14     1151.47     1212.35    129.10 o 
  -4   3  14      516.75      614.23     61.77 o 
  -3   3  14     2499.71     2520.58    716.25 o 
  -2   3  14      460.91      437.06     60.96 o 
  -1   3  14      762.15      937.28    140.07 o 
   0   3  14       10.53        0.00     57.93 o 
   1   3  14      372.48      451.16     91.00 o 
   2   3  14       54.03        0.00     85.36 o 
   3   3  14       43.32       19.88    102.13 o 
 -12   4  14      102.05      101.96     90.48 o 
 -11   4  14      799.33      689.88     96.57 o 
 -10   4  14       37.85        0.00    117.08 o 
  -9   4  14       36.74        0.00     49.90 o 
  -8   4  14      324.61      466.00     94.99 o 
  -7   4  14      724.29      710.16    140.25 o 
  -6   4  14      227.18      311.50    102.68 o 
  -5   4  14     1225.26     1417.79    194.72 o 
  -4   4  14      602.96      576.01     66.71 o 
  -3   4  14      157.80      177.88     32.77 o 
  -2   4  14       64.60      107.78     56.39 o 
  -1   4  14      117.36      131.90     54.04 o 
   0   4  14     1287.18     1392.97    150.20 o 
   1   4  14      475.06      479.85     95.31 o 
   2   4  14     1149.13     1116.10    199.10 o 
   3   4  14      106.30      111.66    112.77 o 
 -12   5  14        7.28        0.39     58.45 o 
 -11   5  14        1.41       49.38     51.47 o 
 -10   5  14      138.25       44.93     85.78 o 
  -9   5  14      510.45      473.47    100.47 o 
  -8   5  14      930.65     1214.36    197.85 o 
  -7   5  14       21.30        0.00     43.91 o 
  -6   5  14      592.02      592.17     98.90 o 
  -5   5  14     1992.63     2236.10    267.23 o 
  -4   5  14      110.46      136.42     47.79 o 
  -3   5  14     1823.36     2087.98    149.79 o 
  -2   5  14      499.19      449.98     95.79 o 
  -1   5  14      514.28      501.08     74.46 o 
   0   5  14       70.69      157.15     72.40 o 
   1   5  14        9.81        0.00     69.59 o 
   2   5  14      256.44      253.96    113.87 o 
   3   5  14      131.68      161.48    113.29 o 
 -12   6  14      327.36      310.91     77.77 o 
 -11   6  14      887.36      833.16    150.80 o 
 -10   6  14        1.00       13.56     80.14 o 
  -9   6  14      132.15       87.10     64.61 o 
  -8   6  14     1205.38     1478.89    213.20 o 
  -7   6  14     1425.32     1583.88    225.34 o 
  -6   6  14       60.18       25.77     80.14 o 
  -5   6  14      198.97      280.40     66.71 o 
  -4   6  14        7.18        0.00     42.33 o 
  -3   6  14      205.80      148.64     34.88 o 
  -2   6  14       25.17       29.34     35.84 o 
  -1   6  14      275.91      354.39     69.82 o 
   0   6  14      384.01      348.51     84.80 o 
   1   6  14      343.97      276.45    103.53 o 
   2   6  14      473.96      470.68    108.18 o 
   3   6  14       33.05        0.00     85.34 o 
 -11   7  14      238.27      179.26     89.53 o 
 -10   7  14      166.41       40.59    144.63 o 
  -9   7  14      828.20      905.59    168.42 o 
  -8   7  14      838.63     1000.94    157.83 o 
  -7   7  14      314.56      332.92     76.17 o 
  -6   7  14        3.07        1.39     50.05 o 
  -5   7  14      501.99      528.65     86.56 o 
  -4   7  14     1433.11     1618.27    200.51 o 
  -3   7  14      173.01      185.56     46.11 o 
  -2   7  14      197.78       90.87     66.53 o 
  -1   7  14       21.97        0.00     65.97 o 
   0   7  14      828.36      936.53    104.92 o 
   1   7  14      376.43      321.15     86.62 o 
   2   7  14       20.61       61.28     79.09 o 
 -11   8  14      347.84      294.72    105.95 o 
 -10   8  14      278.17      161.17     76.16 o 
  -9   8  14      119.05       77.86     73.88 o 
  -8   8  14      171.49      238.62     71.11 o 
  -7   8  14       55.79       15.42     99.55 o 
  -6   8  14        1.31        0.00     47.81 o 
  -5   8  14      636.92      555.57     94.21 o 
  -4   8  14       12.02       62.36     55.55 o 
  -3   8  14      550.16      612.55     78.55 o 
  -2   8  14      435.79      483.93     79.34 o 
  -1   8  14       54.94       12.65     38.87 o 
   0   8  14       76.80       62.77     74.67 o 
   1   8  14     1085.97     1073.75    141.97 o 
   2   8  14      234.05      214.80    105.50 o 
 -11   9  14      205.97      136.25     78.99 o 
 -10   9  14      259.27      200.55     83.77 o 
  -9   9  14      225.32      117.89    192.84 o 
  -8   9  14        4.03        0.00    112.07 o 
  -7   9  14      716.33      872.68    140.17 o 
  -6   9  14     1696.95     1910.86    219.62 o 
  -5   9  14      713.52      839.74    158.67 o 
  -4   9  14     1238.26     1130.23    121.69 o 
  -3   9  14      329.65      220.95     76.36 o 
  -2   9  14      370.40      470.17    119.67 o 
  -1   9  14       23.20        0.00     70.99 o 
   0   9  14     1153.57      996.71    131.94 o 
   1   9  14       85.74       91.03     96.46 o 
   2   9  14        3.29       41.78     98.06 o 
 -11  10  14      104.97        9.71     78.68 o 
 -10  10  14       36.72       10.00     69.05 o 
  -9  10  14        9.44        0.00     93.29 o 
  -8  10  14       17.69       55.43     65.08 o 
  -7  10  14       99.63      135.11     65.38 o 
  -6  10  14        0.01        4.74     51.37 o 
  -5  10  14      129.31      116.66     66.95 o 
  -4  10  14       43.54       29.73     41.88 o 
  -3  10  14      202.75      185.37     82.08 o 
  -2  10  14      302.55      174.49     52.57 o 
  -1  10  14      356.95      375.64     69.11 o 
   0  10  14      600.81      543.47    136.51 o 
   1  10  14       11.80       18.47     88.96 o 
   2  10  14       31.71        1.95    112.07 o 
 -10  11  14       39.03        0.00     87.65 o 
  -9  11  14      216.74      226.28     83.36 o 
  -8  11  14      243.43      279.88    120.84 o 
  -7  11  14      163.47      141.11     75.17 o 
  -6  11  14      286.12      322.28     75.36 o 
  -5  11  14      105.69       88.00     59.83 o 
  -4  11  14       45.07       45.75     76.22 o 
  -3  11  14     2064.27     2423.20    223.08 o 
  -2  11  14       30.71        0.00     54.77 o 
  -1  11  14        1.61        0.00     42.49 o 
   0  11  14      171.63      111.82     51.63 o 
   1  11  14       35.97        0.00     81.87 o 
 -10  12  14       16.09       70.39     81.51 o 
  -9  12  14      201.96      362.64    134.61 o 
  -8  12  14      312.54      352.54     94.55 o 
  -7  12  14      190.67      304.58     80.32 o 
  -6  12  14       28.35        0.00     51.92 o 
  -5  12  14      101.96        0.00     53.82 o 
  -4  12  14      441.02      466.22    111.27 o 
  -3  12  14     1738.32     1752.60    191.85 o 
  -2  12  14      282.60      271.69     87.27 o 
  -1  12  14       25.62        0.00     45.03 o 
   0  12  14      890.41      922.82    116.06 o 
   1  12  14        3.65        3.49     50.47 o 
  -9  13  14       19.94       29.77     73.92 o 
  -8  13  14       30.11      131.17     73.82 o 
  -7  13  14      110.85       51.34     67.95 o 
  -6  13  14      554.63      977.53    149.37 o 
  -5  13  14      519.60      595.06    118.31 o 
  -4  13  14      122.27      109.84     80.57 o 
  -3  13  14      210.74      211.56     75.45 o 
  -2  13  14      418.01      559.06    155.97 o 
  -1  13  14       44.00       61.66     47.88 o 
   0  13  14      165.35      205.34     58.03 o 
  -9  14  14      187.91      211.30     96.34 o 
  -8  14  14      325.49      344.34    101.60 o 
  -7  14  14        6.25        0.00     65.26 o 
  -6  14  14       40.28        0.00     56.74 o 
  -5  14  14        3.53        0.00     86.87 o 
  -4  14  14      672.20      529.58    103.35 o 
  -3  14  14      229.83      286.99    115.68 o 
  -2  14  14       65.81       81.88     82.47 o 
  -1  14  14        6.30       28.11     86.82 o 
   0  14  14      494.32      546.25     94.39 o 
  -8  15  14        1.16        0.00     79.53 o 
  -7  15  14      897.05      923.51    133.40 o 
  -6  15  14      297.39      370.41     82.40 o 
  -5  15  14      100.89       53.63     99.06 o 
  -4  15  14      948.57      977.85    162.30 o 
  -3  15  14        5.34       31.25     77.53 o 
  -2  15  14      288.82       93.95    103.94 o 
  -1  15  14       38.48       44.57     91.14 o 
  -7  16  14        0.06       40.64     78.14 o 
  -6  16  14      292.31      188.66     70.29 o 
  -5  16  14      120.32       24.30    108.07 o 
  -4  16  14       58.28       49.81    100.11 o 
  -3  16  14        0.20        0.00     97.27 o 
  -2  16  14        0.62       25.55    101.01 o 
 -12   1  15      171.17      172.75     96.42 o 
 -11   1  15       64.15        0.00     47.31 o 
 -10   1  15       39.17        8.43     49.37 o 
  -9   1  15      407.53      454.01    134.46 o 
  -8   1  15      385.74      454.97     77.73 o 
  -7   1  15     1087.70     1137.25    148.72 o 
  -6   1  15       65.38       56.16     79.51 o 
  -5   1  15     3698.18     3906.64    407.72 o 
  -4   1  15      134.83      100.22     66.99 o 
  -3   1  15     2906.21     2746.43    200.25 o 
  -2   1  15      850.56      899.57    111.97 o 
  -1   1  15      869.83     1038.01    148.63 o 
   0   1  15     2060.31     2264.93    290.51 o 
   1   1  15     2054.50     1842.21    227.08 o 
   2   1  15       70.91       35.69     94.74 o 
 -12   2  15       54.62       95.02     90.16 o 
 -11   2  15      403.58      456.07     82.21 o 
 -10   2  15       56.68        0.00     42.27 o 
  -9   2  15      796.67      950.03    140.11 o 
  -8   2  15      249.12      455.42     94.04 o 
  -7   2  15      116.54      131.75     51.16 o 
  -6   2  15        7.70        0.00     36.70 o 
  -5   2  15       61.67       34.40     61.96 o 
  -4   2  15        7.15        0.00     77.64 o 
  -3   2  15     2787.02     2767.40    411.35 o 
  -2   2  15      216.00      160.33     65.01 o 
  -1   2  15       56.30       85.15     62.76 o 
   0   2  15      978.12      760.37    145.29 o 
   1   2  15     1113.45     1342.83    210.99 o 
   2   2  15      197.83      178.08    116.96 o 
 -12   3  15       15.32        0.00     56.47 o 
 -11   3  15        0.37       21.93     64.20 o 
 -10   3  15       88.26       66.42     62.96 o 
  -9   3  15       93.11      262.63     89.53 o 
  -8   3  15      613.44      664.42    108.90 o 
  -7   3  15      161.33      127.67     58.93 o 
  -6   3  15       14.43        0.00     39.42 o 
  -5   3  15     2460.96     2564.19    256.80 o 
  -4   3  15     2984.25     2980.51    258.64 o 
  -3   3  15      691.34      727.46     79.69 o 
  -2   3  15      319.08      335.17     69.45 o 
  -1   3  15      283.52      233.62     71.58 o 
   0   3  15     1181.26     1191.60    140.27 o 
   1   3  15     1676.71     1593.95    214.22 o 
   2   3  15      221.15      383.94    123.05 o 
 -12   4  15      201.10      254.43     71.47 o 
 -11   4  15       81.25        0.00     47.86 o 
 -10   4  15      638.37      949.83    247.93 o 
  -9   4  15      878.42      783.64    130.85 o 
  -8   4  15       77.20       54.36     55.51 o 
  -7   4  15      445.01      296.36     90.16 o 
  -6   4  15     2012.92     2170.08    388.18 o 
  -5   4  15      335.28      439.47     84.21 o 
  -4   4  15       46.11       80.02     26.31 o 
  -3   4  15     2927.10     2877.96    466.13 o 
  -2   4  15       59.81        4.98     47.34 o 
  -1   4  15       25.41        0.00     54.56 o 
   0   4  15      942.74     1040.72    128.21 o 
   1   4  15      251.86      364.94    118.35 o 
   2   4  15      105.52      111.13    191.59 o 
 -12   5  15       51.73        0.00     58.64 o 
 -11   5  15       49.42        0.00    135.24 o 
 -10   5  15       46.36       52.95     65.12 o 
  -9   5  15      413.11      370.73    202.23 o 
  -8   5  15      659.09      821.98    305.54 o 
  -7   5  15       92.72       29.32     51.47 o 
  -6   5  15      540.32      591.10    138.37 o 
  -5   5  15        7.12       41.29    108.31 o 
  -4   5  15     3226.40     3334.06    703.11 o 
  -3   5  15        5.55       90.81     46.49 o 
  -2   5  15      166.80      167.91     72.11 o 
  -1   5  15     1179.23     1208.63    143.80 o 
   0   5  15      552.97      609.90    104.03 o 
   1   5  15        3.75       29.40     75.45 o 
   2   5  15      275.22      325.02    172.80 o 
 -11   6  15      182.81      130.05     81.09 o 
 -10   6  15      378.20      221.34     81.77 o 
  -9   6  15      365.99      596.95    140.25 o 
  -8   6  15      401.56      379.09     88.70 o 
  -7   6  15        6.46       78.64     51.41 o 
  -6   6  15      870.75      622.31    112.46 o 
  -5   6  15      606.65      582.40     98.06 o 
  -4   6  15     1827.30     1870.48    216.60 o 
  -3   6  15     1802.98     1823.22    172.82 o 
  -2   6  15      104.79      144.95     41.80 o 
  -1   6  15        0.60       59.43     57.90 o 
   0   6  15      228.46      278.82     81.70 o 
   1   6  15        3.24        0.00     77.65 o 
   2   6  15       32.84       87.32     85.95 o 
 -11   7  15       25.42       95.93     95.79 o 
 -10   7  15        4.93       86.68     71.46 o 
  -9   7  15      389.69      418.01     97.84 o 
  -8   7  15      146.21      108.87    135.24 o 
  -7   7  15     1767.56     2109.18    376.28 o 
  -6   7  15       57.88        0.00     46.24 o 
  -5   7  15      631.03      742.16    117.97 o 
  -4   7  15     2960.91     3148.44    304.65 o 
  -3   7  15      343.28      357.61     60.04 o 
  -2   7  15       27.13        0.00     47.03 o 
  -1   7  15      180.38      146.89     83.14 o 
   0   7  15        2.49        0.00     79.08 o 
   1   7  15      151.63      186.08     86.90 o 
   2   7  15       18.04        0.00     80.50 o 
 -11   8  15      188.88      179.63     91.33 o 
 -10   8  15       30.34        7.16     66.43 o 
  -9   8  15        6.29       19.23     65.74 o 
  -8   8  15      557.98      584.87    115.34 o 
  -7   8  15      148.43      179.43     98.92 o 
  -6   8  15      101.67       53.40     54.41 o 
  -5   8  15        5.91        0.00     43.84 o 
  -4   8  15     3651.73     3952.04    362.43 o 
  -3   8  15      746.13      745.96    141.16 o 
  -2   8  15      131.76      132.47     46.24 o 
  -1   8  15        5.71        0.00     41.30 o 
   0   8  15      603.57      386.41    107.93 o 
   1   8  15      469.94      497.87    122.57 o 
 -11   9  15       11.25       23.53     77.86 o 
 -10   9  15      375.19      376.30    106.13 o 
  -9   9  15      514.48      413.68    107.07 o 
  -8   9  15       24.93       56.57     67.85 o 
  -7   9  15      778.26      689.35    125.95 o 
  -6   9  15      180.97      362.77     78.65 o 
  -5   9  15       42.85        0.00     53.94 o 
  -4   9  15     1308.26     1511.53    175.37 o 
  -3   9  15       91.44       61.42     78.37 o 
  -2   9  15      102.31       49.59     78.92 o 
  -1   9  15       96.15       92.85     46.11 o 
   0   9  15      391.77      373.28    118.61 o 
   1   9  15       25.42       27.18     97.99 o 
 -10  10  15       49.47      120.06     80.06 o 
  -9  10  15      128.98       75.94     72.09 o 
  -8  10  15      213.57      180.71     84.64 o 
  -7  10  15        4.74       27.78     96.42 o 
  -6  10  15       25.64       10.21     47.57 o 
  -5  10  15        7.07        0.00     49.40 o 
  -4  10  15     1964.04     1716.94    183.45 o 
  -3  10  15       91.46      171.39     82.18 o 
  -2  10  15       28.28        0.00     41.57 o 
  -1  10  15      168.52       31.85     76.31 o 
   0  10  15      337.09      357.37     80.75 o 
   1  10  15     1365.73     1082.95    185.01 o 
 -10  11  15      183.50      103.36     81.06 o 
  -9  11  15        3.57       16.57    129.60 o 
  -8  11  15     1060.27      868.28    189.08 o 
  -7  11  15      524.74      528.62    226.65 o 
  -6  11  15      171.35       95.91     77.15 o 
  -5  11  15        2.90        0.00     51.38 o 
  -4  11  15      383.79      601.96    164.61 o 
  -3  11  15       61.81       99.81     74.20 o 
  -2  11  15        0.82        0.00     41.23 o 
  -1  11  15      102.74       69.80     51.43 o 
   0  11  15      623.75      566.92     92.30 o 
  -9  12  15      116.24       63.86     77.81 o 
  -8  12  15        0.17       97.52    104.56 o 
  -7  12  15       12.73        0.00     62.18 o 
  -6  12  15      255.08      302.37    101.69 o 
  -5  12  15        1.09        0.00     81.82 o 
  -4  12  15       18.60       74.77    143.95 o 
  -3  12  15      456.53      415.34    102.89 o 
  -2  12  15        3.26        7.37     83.10 o 
  -1  12  15        0.30        0.00     43.18 o 
   0  12  15       26.44        8.69     52.26 o 
  -9  13  15       12.50        0.00     75.20 o 
  -8  13  15     1031.28      857.06    190.33 o 
  -7  13  15      290.70      266.69     80.94 o 
  -6  13  15        7.60        0.00     57.42 o 
  -5  13  15        1.08       82.06     88.13 o 
  -4  13  15     1302.47     1249.75    188.88 o 
  -3  13  15      224.09      163.14     95.28 o 
  -2  13  15        6.47       43.93     91.56 o 
  -1  13  15       59.86       48.38     55.73 o 
  -8  14  15       27.85        0.54    115.83 o 
  -7  14  15       18.94        0.00     67.01 o 
  -6  14  15      587.17      537.76     86.46 o 
  -5  14  15        6.59        0.00     90.86 o 
  -4  14  15      536.05      685.73    134.60 o 
  -3  14  15        4.95        0.00     77.32 o 
  -2  14  15       26.25      108.97     87.54 o 
  -1  14  15      100.54      118.52    102.13 o 
  -7  15  15       72.84       16.16    115.67 o 
  -6  15  15       73.10       85.16    105.68 o 
  -5  15  15       21.91        0.00     80.50 o 
  -4  15  15      199.71      370.36    118.56 o 
  -3  15  15       60.78       35.39    102.41 o 
  -5  16  15       55.38       38.08     98.97 o 
 -12   0  16      235.45      217.88    101.43 o 
 -11   0  16        4.18        0.00     77.64 o 
 -10   0  16       80.51       55.10     66.37 o 
  -9   0  16      708.22      500.24     95.79 o 
  -8   0  16      297.49      172.80    141.50 o 
  -7   0  16     2679.50     2414.23    408.22 o 
  -6   0  16      100.14        0.00    102.68 o 
  -5   0  16      972.74      621.09    146.51 o 
  -4   0  16     1315.94     2042.33    300.53 o 
  -3   0  16      254.09      222.99     71.89 o 
  -2   0  16      271.79      359.38    146.51 o 
  -1   0  16      108.45        0.00    113.95 o 
   0   0  16     3865.44     4623.10    686.20 o 
   1   0  16       93.32        0.00    150.26 o 
   2   0  16        5.31      105.18    169.05 o 
 -12   1  16        3.84        0.00     75.76 o 
 -11   1  16       25.36       59.86    150.89 o 
 -10   1  16      279.43      208.37     68.89 o 
  -9   1  16      733.48      866.00    137.43 o 
  -8   1  16        1.21        0.00     55.72 o 
  -7   1  16       18.51       60.93     77.17 o 
  -6   1  16       10.12       15.93     67.70 o 
  -5   1  16      151.77      153.75     77.02 o 
  -4   1  16     1462.00     2071.68    257.95 o 
  -3   1  16     1013.23      783.91     90.19 o 
  -2   1  16       43.18      135.82     82.70 o 
  -1   1  16       20.94        0.00     88.25 o 
   0   1  16       86.15       53.41     92.86 o 
   1   1  16        1.78       70.56     95.99 o 
   2   1  16       12.41        0.00    100.65 o 
 -12   2  16       11.91       17.16    121.46 o 
 -11   2  16      206.64       92.56     52.40 o 
 -10   2  16        3.42       52.11     45.50 o 
  -9   2  16      179.41      104.68     63.45 o 
  -8   2  16      370.66      423.46     87.98 o 
  -7   2  16     1277.00     1212.08    159.90 o 
  -6   2  16      395.49      228.24     57.98 o 
  -5   2  16      937.33      796.92    156.52 o 
  -4   2  16      294.24      399.49     55.21 o 
  -3   2  16      393.04      432.85     61.28 o 
  -2   2  16        0.79        0.00     57.75 o 
  -1   2  16        5.13        0.00     85.87 o 
   0   2  16     1025.64      913.19    152.17 o 
   1   2  16      181.10       34.95    114.21 o 
   2   2  16        0.51       13.45    120.38 o 
 -12   3  16       12.24       47.05     58.26 o 
 -11   3  16      159.09       83.42     55.71 o 
 -10   3  16      469.91      420.62     95.04 o 
  -9   3  16     1376.13     1773.52    243.49 o 
  -8   3  16      451.33      465.02     93.16 o 
  -7   3  16      357.39      549.72    102.87 o 
  -6   3  16      321.53      306.73     97.67 o 
  -5   3  16      182.03      201.69     77.35 o 
  -4   3  16     5769.11     6471.88    706.70 o 
  -3   3  16     1844.19     1883.10    167.58 o 
  -2   3  16      330.16      340.45     82.60 o 
  -1   3  16      197.53      219.54     75.93 o 
   0   3  16      475.94      567.53    130.61 o 
   1   3  16        5.45        0.00    101.81 o 
   2   3  16      166.56       97.44    117.32 o 
 -12   4  16        0.21        0.00     69.08 o 
 -11   4  16      117.37       58.73     75.29 o 
 -10   4  16      220.56      187.58     78.51 o 
  -9   4  16        1.85       10.32     60.37 o 
  -8   4  16       65.15       10.99     53.97 o 
  -7   4  16      186.65       72.75     58.56 o 
  -6   4  16      108.81      125.15     57.25 o 
  -5   4  16       21.13       49.19     50.92 o 
  -4   4  16     1543.47     1702.87    199.78 o 
  -3   4  16       18.54        3.21     36.40 o 
  -2   4  16        9.11       51.97     63.70 o 
  -1   4  16      196.28      169.13     76.64 o 
   0   4  16        6.03        0.00     80.20 o 
   1   4  16      167.71      194.72    109.64 o 
 -12   5  16        1.07        0.00     78.00 o 
 -11   5  16       96.08      148.64    105.81 o 
 -10   5  16      254.94       52.47     67.70 o 
  -9   5  16      367.54      542.18    112.33 o 
  -8   5  16       56.61       75.64     59.50 o 
  -7   5  16      131.53      156.58     61.01 o 
  -6   5  16     1260.82     1333.56    181.68 o 
  -5   5  16      160.26      219.94     70.52 o 
  -4   5  16     5255.28     5744.41    630.28 o 
  -3   5  16     1303.77     1627.96    157.99 o 
  -2   5  16        3.06       29.13     36.45 o 
  -1   5  16      327.84      307.00     82.69 o 
   0   5  16      975.65      908.31    124.60 o 
   1   5  16       30.92       63.64    105.01 o 
 -11   6  16       44.65        0.00     91.41 o 
 -10   6  16       70.61       97.25     73.11 o 
  -9   6  16       74.89       33.98     62.07 o 
  -8   6  16      169.21      166.03     84.52 o 
  -7   6  16     1122.47     1290.10    370.65 o 
  -6   6  16      299.73      187.83     69.58 o 
  -5   6  16      368.51      392.58     84.88 o 
  -4   6  16      922.05      991.58    117.57 o 
  -3   6  16      348.16      329.29     63.03 o 
  -2   6  16      141.18      168.15     46.08 o 
  -1   6  16      508.66      622.01    116.87 o 
   0   6  16      493.05      410.08     87.22 o 
   1   6  16        5.30        0.00     84.47 o 
 -11   7  16       24.99      129.84     83.82 o 
 -10   7  16        1.68        0.00     88.28 o 
  -9   7  16       83.90      156.87     77.57 o 
  -8   7  16      135.64      259.49    158.40 o 
  -7   7  16      192.33      152.08     65.82 o 
  -6   7  16      351.28      260.97     72.96 o 
  -5   7  16      838.93      883.82    242.93 o 
  -4   7  16     1980.52     1973.09    201.45 o 
  -3   7  16     2969.08     3516.71    310.99 o 
  -2   7  16      180.61       20.80    108.73 o 
  -1   7  16      203.05      172.70     94.63 o 
   0   7  16        0.59       11.06     96.44 o 
   1   7  16      511.95      743.24    183.45 o 
 -11   8  16        1.54        0.00    215.38 o 
 -10   8  16      453.09      739.64    150.11 o 
  -9   8  16       11.74        0.00     62.33 o 
  -8   8  16      306.76      264.98     84.25 o 
  -7   8  16      837.97      886.86    147.08 o 
  -6   8  16      610.99      701.29    124.49 o 
  -5   8  16        0.08       13.51     76.38 o 
  -4   8  16      321.71      371.17     98.27 o 
  -3   8  16      539.05      531.19    117.53 o 
  -2   8  16      102.47      164.86     53.47 o 
  -1   8  16      133.97       98.32     48.08 o 
   0   8  16      843.83      777.03    133.38 o 
   1   8  16       76.17        0.00    108.44 o 
 -10   9  16      292.88      190.71     90.07 o 
  -9   9  16       15.70        0.00     68.69 o 
  -8   9  16     1356.54     1074.42    181.99 o 
  -7   9  16        9.69        0.00     56.43 o 
  -6   9  16       34.06       64.09     60.88 o 
  -5   9  16     1295.64     1342.43    172.37 o 
  -4   9  16      718.60      778.55    113.38 o 
  -3   9  16     1298.65     1268.23    125.74 o 
  -2   9  16      307.93      323.45    101.03 o 
  -1   9  16       22.37        0.00     55.16 o 
   0   9  16        4.25        0.00     90.37 o 
 -10  10  16      166.82       92.14     87.13 o 
  -9  10  16      546.04      584.26    124.99 o 
  -8  10  16      269.49      173.28    125.85 o 
  -7  10  16      587.58      522.76    136.49 o 
  -6  10  16       67.47       96.56     68.74 o 
  -5  10  16      136.09       41.61     75.59 o 
  -4  10  16      121.62      164.25    100.10 o 
  -3  10  16        0.61       20.29     80.35 o 
  -2  10  16        0.30       99.76     81.66 o 
  -1  10  16      156.02      134.01     83.83 o 
   0  10  16      393.55      663.52    295.52 o 
 -10  11  16       28.19        0.00     74.14 o 
  -9  11  16      165.25      228.07     88.25 o 
  -8  11  16      387.37      270.51     93.13 o 
  -7  11  16        6.17       25.21     70.27 o 
  -6  11  16        3.71        0.00     54.88 o 
  -5  11  16     1220.29     1263.81    148.76 o 
  -4  11  16        0.13       32.47     83.67 o 
  -3  11  16      342.80      385.08     96.79 o 
  -2  11  16        1.82        0.00     44.65 o 
  -1  11  16        0.61        0.00     43.57 o 
  -9  12  16      185.98      291.46    100.46 o 
  -8  12  16      377.80      611.08    291.76 o 
  -7  12  16      677.93      591.59    139.73 o 
  -6  12  16       18.80       26.84     78.68 o 
  -5  12  16      190.63      263.08    104.36 o 
  -4  12  16      548.10      514.18    114.27 o 
  -3  12  16       73.55        4.72     75.55 o 
  -2  12  16      119.86      153.37     87.62 o 
  -1  12  16      643.79      544.62     94.72 o 
  -8  13  16       19.16        0.00    149.64 o 
  -7  13  16        2.31        0.00     61.26 o 
  -6  13  16       92.46       58.43     84.96 o 
  -5  13  16       20.67        0.00     86.01 o 
  -4  13  16       54.76      146.15     95.92 o 
  -3  13  16       12.12       90.11     90.83 o 
  -2  13  16       11.28        0.00     87.09 o 
  -7  14  16      164.36       45.71    107.58 o 
  -6  14  16       30.71      126.86     97.38 o 
  -5  14  16       10.99        0.00     83.07 o 
  -4  14  16      451.17      510.05    127.78 o 
  -3  14  16      328.73      269.43    110.06 o 
  -5  15  16      205.37      110.73    105.02 o 
 -12   1  17       30.24      165.33     66.12 o 
 -11   1  17      149.85      107.43    102.05 o 
 -10   1  17      930.55      980.35    145.18 o 
  -9   1  17       10.85        0.00     53.54 o 
  -8   1  17     2764.27     2688.35    584.15 o 
  -7   1  17      968.48      917.93    147.80 o 
  -6   1  17      385.43      339.02     98.09 o 
  -5   1  17     1685.50     1487.94    191.27 o 
  -4   1  17      930.43     1003.80    249.19 o 
  -3   1  17      749.91      754.03    100.62 o 
  -2   1  17      579.63      596.13    120.83 o 
  -1   1  17       47.71        0.00     77.29 o 
   0   1  17      983.25      975.05    167.58 o 
   1   1  17       16.68       47.80    110.41 o 
 -12   2  17      262.27      372.64    156.52 o 
 -11   2  17       83.40      158.36    165.92 o 
 -10   2  17        3.47        8.90     46.29 o 
  -9   2  17      340.96      319.61     86.46 o 
  -8   2  17       86.34      164.29    185.95 o 
  -7   2  17       78.04      103.71     57.34 o 
  -6   2  17      627.10      614.61    110.65 o 
  -5   2  17      548.46      151.67    155.80 o 
  -4   2  17     3853.82     4087.38    408.22 o 
  -3   2  17      615.76      517.14     68.47 o 
  -2   2  17       27.92       51.33     88.07 o 
  -1   2  17     1196.75     1624.87    215.89 o 
   0   2  17      107.50       42.84    105.15 o 
   1   2  17       35.86      104.80    118.97 o 
 -12   3  17        8.82        0.00     55.76 o 
 -11   3  17       22.16        0.00     46.86 o 
 -10   3  17        0.62        0.00     61.65 o 
  -9   3  17      101.39       98.16     67.53 o 
  -8   3  17      441.63      725.37    131.41 o 
  -7   3  17     1932.41     2037.11    249.78 o 
  -6   3  17      407.81      470.24     93.16 o 
  -5   3  17      367.21      315.91     77.14 o 
  -4   3  17      281.04      221.08     46.63 o 
  -3   3  17      521.70      473.59     70.91 o 
  -2   3  17     1115.13     1143.08    129.13 o 
  -1   3  17       32.99       58.77     92.78 o 
   0   3  17      242.10      213.08    111.47 o 
   1   3  17        0.55        0.00    112.36 o 
 -11   4  17       30.59       21.42     71.08 o 
 -10   4  17        1.15        0.00     57.09 o 
  -9   4  17        1.42       43.08     64.22 o 
  -8   4  17      244.59      196.31    123.97 o 
  -7   4  17       14.00       48.30     62.59 o 
  -6   4  17      684.41      718.87    126.92 o 
  -5   4  17       54.77       63.93     53.75 o 
  -4   4  17     5857.93     5914.00    586.58 o 
  -3   4  17      729.45      700.89    206.61 o 
  -2   4  17        0.36       23.11     65.57 o 
  -1   4  17     1205.73     1151.10    138.10 o 
   0   4  17       31.41        0.00     91.64 o 
   1   4  17      333.64      205.11    123.88 o 
 -11   5  17       49.19       51.17     70.07 o 
 -10   5  17      281.79      394.33     96.62 o 
  -9   5  17      386.53      571.93    116.68 o 
  -8   5  17        0.22        0.00     57.26 o 
  -7   5  17      111.35       91.61     58.94 o 
  -6   5  17      398.03      520.04    237.29 o 
  -5   5  17       50.33      192.96     60.35 o 
  -4   5  17       90.68        0.81     41.72 o 
  -3   5  17      589.14      827.02    118.67 o 
  -2   5  17      248.34      257.06    136.49 o 
  -1   5  17       56.83       31.05     81.10 o 
   0   5  17      374.82      414.01    160.91 o 
 -11   6  17       79.21       71.06    122.71 o 
 -10   6  17        5.35      123.76     81.38 o 
  -9   6  17      150.87      234.27     88.26 o 
  -8   6  17       12.48        0.00     54.87 o 
  -7   6  17        2.15        0.00     59.79 o 
  -6   6  17      180.88      304.90     80.83 o 
  -5   6  17       32.75        0.00     54.53 o 
  -4   6  17     1696.14     1680.33    165.26 o 
  -3   6  17     1464.17     1757.84    175.43 o 
  -2   6  17      211.63      308.60     65.36 o 
  -1   6  17      420.80      387.07    120.41 o 
   0   6  17       62.76      124.89    166.54 o 
 -11   7  17      170.12      180.64     87.25 o 
 -10   7  17      471.70      686.15    135.77 o 
  -9   7  17      293.45      177.86     76.52 o 
  -8   7  17      890.03      868.05    144.86 o 
  -7   7  17      362.46      602.26    111.27 o 
  -6   7  17      341.36      421.30     94.19 o 
  -5   7  17       25.79       40.80     52.48 o 
  -4   7  17      114.79       39.52     71.37 o 
  -3   7  17      637.99      731.22    100.63 o 
  -2   7  17       44.45       16.36     59.89 o 
  -1   7  17       14.81      127.59     88.70 o 
   0   7  17      955.65      776.11    147.18 o 
 -10   8  17       33.84        0.00     64.66 o 
  -9   8  17      314.54      364.98    104.34 o 
  -8   8  17      365.94      451.55    102.38 o 
  -7   8  17        0.36        0.00     61.37 o 
  -6   8  17      155.80      132.12     69.85 o 
  -5   8  17      688.03      555.55    130.46 o 
  -4   8  17      341.85      300.62    105.09 o 
  -3   8  17     1703.19     1993.01    190.19 o 
  -2   8  17      777.61      890.97    112.06 o 
  -1   8  17        1.00       84.73     51.22 o 
   0   8  17      116.86      137.30    113.85 o 
 -10   9  17      249.84      103.68     92.61 o 
  -9   9  17       16.77       25.04     71.49 o 
  -8   9  17      235.40      289.19     95.04 o 
  -7   9  17      216.97      138.59     70.97 o 
  -6   9  17       35.03        0.00     63.95 o 
  -5   9  17      107.95      208.63     95.51 o 
  -4   9  17      611.08      525.65    109.66 o 
  -3   9  17       30.86       57.56     48.87 o 
  -2   9  17        1.85       10.58     50.04 o 
  -1   9  17      250.42      223.68    124.59 o 
 -10  10  17       97.71        0.00     76.38 o 
  -9  10  17       21.44        0.00     72.66 o 
  -8  10  17      179.98      216.21     87.02 o 
  -7  10  17        4.27       73.62     72.81 o 
  -6  10  17       13.16       61.46     60.65 o 
  -5  10  17     1940.98     1869.22    373.58 o 
  -4  10  17      110.00       47.24     87.95 o 
  -3  10  17      250.48      283.80    102.12 o 
  -2  10  17      209.14      170.20     67.02 o 
  -1  10  17      238.40      233.41     69.10 o 
  -9  11  17      295.41      343.59     97.62 o 
  -8  11  17       30.61        0.00     74.69 o 
  -7  11  17      502.70      371.84     96.83 o 
  -6  11  17       20.72        0.00    126.47 o 
  -5  11  17        4.53        0.00     83.45 o 
  -4  11  17      157.98       78.95     86.48 o 
  -3  11  17        2.38        0.00     80.34 o 
  -2  11  17       31.72       41.60     52.51 o 
  -8  12  17       73.94       11.69    129.60 o 
  -7  12  17       35.30       50.14     73.13 o 
  -6  12  17       41.92       51.64     91.46 o 
  -5  12  17      252.02      311.24    109.80 o 
  -4  12  17       82.95      117.50     89.61 o 
  -3  12  17       37.03      105.39     95.03 o 
  -2  12  17        1.99        1.30     98.09 o 
  -7  13  17      235.16      214.15     81.75 o 
  -6  13  17      240.44      267.61    100.74 o 
  -5  13  17       93.34      243.13     94.22 o 
  -4  13  17        5.73        0.00     91.53 o 
  -3  13  17       39.63       45.97     91.15 o 
 -11   0  18        8.48       83.90     70.12 o 
 -10   0  18      974.37     1145.76    236.66 o 
  -9   0  18      520.82      453.29    125.22 o 
  -7   0  18      667.99      673.68    192.84 o 
  -6   0  18      253.15      234.16    136.49 o 
  -5   0  18     6514.58     7046.09    989.23 o 
  -4   0  18     1628.13     1677.94    252.94 o 
  -3   0  18      189.84      154.02    118.96 o 
  -2   0  18     2301.02     2700.98    468.32 o 
  -1   0  18      426.18      632.36    202.86 o 
   0   0  18       27.12        0.00    156.52 o 
 -11   1  18      249.72      173.36     80.14 o 
 -10   1  18      217.51      138.84     62.61 o 
  -9   1  18       67.22      105.18     73.88 o 
  -8   1  18       95.16       44.99     60.70 o 
  -7   1  18      156.78      110.19    138.99 o 
  -6   1  18       30.51        0.00     88.42 o 
  -5   1  18       20.20        0.00     72.00 o 
  -4   1  18       98.12      126.10     40.28 o 
  -3   1  18       65.61       72.17     42.99 o 
  -2   1  18        0.31        0.00     83.34 o 
  -1   1  18       63.92       36.35     98.48 o 
   0   1  18        7.14       55.52    104.81 o 
 -11   2  18        2.20       47.52     54.32 o 
 -10   2  18      362.76      288.15    133.98 o 
  -9   2  18      484.69      535.16    116.04 o 
  -8   2  18     2039.68     2286.99    293.45 o 
  -7   2  18      881.40     1249.80    445.78 o 
  -6   2  18       64.20      109.24     59.99 o 
  -5   2  18     2338.89     2205.11    390.68 o 
  -4   2  18      516.83      696.11    109.23 o 
  -3   2  18      415.02      510.58     84.57 o 
  -2   2  18     1731.64     1841.02    227.01 o 
  -1   2  18        2.02       59.89    140.87 o 
   0   2  18       88.99       83.64    109.33 o 
 -11   3  18      181.84      152.36    104.28 o 
 -10   3  18      320.45      246.33     83.60 o 
  -9   3  18      564.77      712.46    128.40 o 
  -8   3  18       45.35        0.00     63.15 o 
  -7   3  18       16.23       19.48     57.09 o 
  -6   3  18        6.31       60.17     58.35 o 
  -5   3  18        0.02        0.00     82.02 o 
  -4   3  18      120.06       83.68     99.55 o 
  -3   3  18      181.05      169.02     67.01 o 
  -2   3  18       16.22        0.00     83.31 o 
  -1   3  18      843.38      773.05    156.23 o 
   0   3  18       47.30      126.01    120.83 o 
 -11   4  18       36.74       47.57     82.02 o 
 -10   4  18        3.64        0.00     65.35 o 
  -9   4  18      212.09      101.64     75.13 o 
  -8   4  18     1621.95     1862.68    448.91 o 
  -7   4  18      342.16      641.51    118.12 o 
  -6   4  18      558.32      636.67    244.80 o 
  -5   4  18       88.69      138.05     67.65 o 
  -4   4  18      667.73      647.33    101.43 o 
  -3   4  18      986.17     1071.06    134.79 o 
  -2   4  18      209.93      195.67     87.64 o 
  -1   4  18       17.48       27.92    113.33 o 
   0   4  18       21.75        4.67    111.52 o 
 -11   5  18      159.72      202.34    131.48 o 
 -10   5  18       28.85        8.75     67.97 o 
  -9   5  18      255.41      241.40     84.18 o 
  -8   5  18      357.69      206.03     76.59 o 
  -7   5  18      208.42      256.99     78.61 o 
  -6   5  18       97.13      243.45     72.21 o 
  -5   5  18       41.01        0.00    118.96 o 
  -4   5  18      503.68      436.22     84.52 o 
  -3   5  18        1.64        0.00     46.54 o 
  -2   5  18       43.84       47.29     45.77 o 
  -1   5  18      975.95      830.20    224.14 o 
 -11   6  18      137.72      201.81     91.76 o 
 -10   6  18        4.77        0.00     65.90 o 
  -9   6  18      219.95      265.28    132.11 o 
  -8   6  18       14.06        0.00     62.16 o 
  -7   6  18        3.33        0.00     61.36 o 
  -6   6  18      226.53      241.01     80.36 o 
  -5   6  18        2.59      125.22    115.20 o 
  -4   6  18      486.55      533.52     81.24 o 
  -3   6  18      220.05      290.28     68.54 o 
  -2   6  18      215.92      366.74     73.78 o 
  -1   6  18       29.18       56.70    109.35 o 
 -10   7  18       17.00       22.91     77.64 o 
  -9   7  18       25.51        0.00    118.33 o 
  -8   7  18       59.20       88.52    134.61 o 
  -7   7  18      527.56      726.29    266.72 o 
  -6   7  18      232.30      263.21     83.44 o 
  -5   7  18       38.97       50.51     89.38 o 
  -4   7  18      339.44      264.80    109.91 o 
  -3   7  18      124.95        0.00     44.47 o 
  -2   7  18       54.46        0.00     48.21 o 
  -1   7  18        5.31       77.71    185.32 o 
 -10   8  18        0.63        0.00     69.52 o 
  -9   8  18       30.62        0.00     73.21 o 
  -8   8  18        5.19       49.67     66.08 o 
  -7   8  18      243.30      405.38     96.12 o 
  -6   8  18        6.36       95.48     59.39 o 
  -5   8  18      103.26      128.49     91.07 o 
  -4   8  18        1.10       11.75     85.10 o 
  -3   8  18        0.11        0.00     45.98 o 
  -2   8  18      223.96      326.20     76.38 o 
  -1   8  18      136.56       47.24     58.92 o 
 -10   9  18       89.67       68.74     88.68 o 
  -9   9  18      348.96      165.43     85.18 o 
  -8   9  18       65.81        0.00     70.26 o 
  -7   9  18      423.10      686.20    125.31 o 
  -6   9  18       92.72       40.07    154.02 o 
  -5   9  18       59.16       29.02     87.21 o 
  -4   9  18        0.13       12.80     88.52 o 
  -3   9  18       23.07       64.46     49.96 o 
  -2   9  18      157.31      271.06    103.93 o 
  -9  10  18       18.90       22.68    139.62 o 
  -8  10  18       26.94       68.97    104.56 o 
  -7  10  18       31.95        0.00     97.04 o 
  -6  10  18      125.13       21.29    167.79 o 
  -5  10  18        3.42       40.70     93.15 o 
  -4  10  18      624.47      615.30    151.00 o 
  -3  10  18       24.43       46.43     94.40 o 
  -2  10  18        6.10        3.32     49.46 o 
  -8  11  18       18.31        0.00     96.42 o 
  -7  11  18       66.45        0.00     67.70 o 
  -6  11  18       46.18       80.83     90.17 o 
  -5  11  18        0.84       90.82     89.99 o 
  -4  11  18      201.93      297.44    140.06 o 
  -3  11  18        7.55        0.00     98.64 o 
  -7  12  18       39.43        0.00    189.08 o 
  -6  12  18      380.84      326.62    117.46 o 
  -5  12  18      207.80       76.92    105.86 o 
  -4  12  18      234.63      244.79     97.42 o 
 -11   1  19       86.25       85.41    157.78 o 
 -10   1  19       67.63      109.81     65.74 o 
  -9   1  19      277.70      488.36    130.23 o 
  -8   1  19      577.84      585.45    111.87 o 
  -7   1  19       57.04       42.57    146.51 o 
  -6   1  19        2.75       22.54    128.98 o 
  -5   1  19      699.48      876.59    133.39 o 
  -4   1  19      910.54     1348.36    149.19 o 
  -3   1  19      145.20      243.67     78.89 o 
  -2   1  19      681.62      679.13    150.87 o 
  -1   1  19      412.68      380.23    125.10 o 
 -11   2  19      242.98      198.22     83.27 o 
 -10   2  19       82.68        0.00     73.88 o 
  -9   2  19       87.02       99.57    102.68 o 
  -8   2  19      209.72      136.07     71.70 o 
  -7   2  19        7.11       12.41     84.52 o 
  -6   2  19     1414.65     1504.88    375.03 o 
  -5   2  19       25.93       17.53    135.24 o 
  -4   2  19        0.72        0.00     46.33 o 
  -3   2  19       30.92        0.00     47.07 o 
  -2   2  19      176.81       90.84    105.78 o 
  -1   2  19        1.60        0.00    108.40 o 
 -11   3  19       50.27       39.64     89.53 o 
 -10   3  19       12.07       85.19    120.21 o 
  -9   3  19       69.87       81.41     70.03 o 
  -8   3  19      851.05      839.38    143.63 o 
  -7   3  19      385.43      401.00     99.61 o 
  -6   3  19       35.12       83.76     63.73 o 
  -5   3  19       24.86       31.30    132.73 o 
  -4   3  19      305.79      251.63     63.28 o 
  -3   3  19      122.57       47.58     55.10 o 
  -2   3  19      206.17      170.44    119.29 o 
  -1   3  19       31.74      159.63    117.32 o 
 -11   4  19      373.06      337.41    106.45 o 
 -10   4  19       34.31      148.42    112.70 o 
  -9   4  19      810.07      717.47    135.89 o 
  -8   4  19      120.15       72.98     70.27 o 
  -7   4  19      295.87      330.53    119.58 o 
  -6   4  19     1136.89     1375.57    196.97 o 
  -5   4  19      304.69      319.21    101.44 o 
  -4   4  19       14.02       49.31     62.61 o 
  -3   4  19      379.39      369.40     86.40 o 
  -2   4  19      127.00      172.80     60.11 o 
  -1   4  19      121.11        0.00    154.02 o 
 -10   5  19      418.45      383.42    104.28 o 
  -9   5  19       68.19      172.98     76.82 o 
  -8   5  19       91.36       84.69     94.54 o 
  -7   5  19      159.33      295.57     88.88 o 
  -6   5  19        5.11        0.00     61.03 o 
  -5   5  19       17.69        0.00     82.78 o 
  -4   5  19       14.31        0.00     70.12 o 
  -3   5  19      113.80       38.82     71.38 o 
  -2   5  19      263.14       63.86     57.60 o 
 -10   6  19      136.06      325.23     98.66 o 
  -9   6  19      348.20      155.19     80.75 o 
  -8   6  19      406.46      572.74    118.12 o 
  -7   6  19      580.97      634.38    120.69 o 
  -6   6  19      200.79      249.19    166.54 o 
  -5   6  19       38.05        0.00     87.70 o 
  -4   6  19        0.71        4.64     46.23 o 
  -3   6  19       90.83      244.77     66.85 o 
  -2   6  19        4.04        0.00     50.54 o 
 -10   7  19      610.20      779.09    153.52 o 
  -9   7  19        1.45       81.71     81.35 o 
  -8   7  19       80.58        0.00     69.32 o 
  -7   7  19       92.07       66.56     69.72 o 
  -6   7  19       86.40       23.79    123.97 o 
  -5   7  19      344.80      297.75    114.58 o 
  -4   7  19        0.49        0.00     84.56 o 
  -3   7  19       10.98      140.36     58.85 o 
  -2   7  19      659.97      789.32    136.49 o 
  -9   8  19       37.70       34.21     75.06 o 
  -8   8  19      206.29      182.75     86.13 o 
  -7   8  19     1129.98     1163.22    177.09 o 
  -6   8  19       12.47        0.00    152.77 o 
  -5   8  19      114.54      148.55    112.85 o 
  -4   8  19       11.41        0.00     94.73 o 
  -3   8  19        2.70        7.56     51.63 o 
  -9   9  19       28.75        0.00     80.25 o 
  -8   9  19       36.34      142.07     83.90 o 
  -7   9  19       44.03       65.94     74.08 o 
  -6   9  19      209.98       20.87    100.89 o 
  -5   9  19      232.61      264.60    110.80 o 
  -4   9  19      406.15      412.67    106.04 o 
  -3   9  19      255.70      227.81     63.65 o 
  -8  10  19      219.82      252.98     92.17 o 
  -7  10  19      822.90      745.05    237.92 o 
  -6  10  19      313.52      107.93    150.89 o 
  -5  10  19       93.92       84.87     89.29 o 
  -4  10  19       42.52       39.52     94.30 o 
  -7  11  19        1.38        0.00    152.77 o 
  -6  11  19      198.62       84.24    115.44 o 
  -5  11  19       61.63        0.00    104.72 o 
 -10   0  20      752.60      632.36    155.27 o 
  -9   0  20       10.61        0.00     66.37 o 
  -6   0  20      369.35      500.88    169.05 o 
  -5   0  20        4.70      105.18     58.85 o 
  -4   0  20      475.94      353.12     83.90 o 
  -3   0  20      398.87      385.68     91.41 o 
  -2   0  20        4.94       42.57    142.75 o 
 -10   1  20       42.21        0.00     62.61 o 
  -9   1  20       28.11      110.19     80.14 o 
  -8   1  20       71.41       68.87     73.88 o 
  -7   1  20      148.07       81.39    162.79 o 
  -6   1  20      226.29      290.51    169.05 o 
  -5   1  20       10.19        0.00     83.90 o 
  -4   1  20       31.22       34.24     60.73 o 
  -3   1  20      104.32      104.07     60.59 o 
  -2   1  20       57.48       85.02    103.56 o 
 -10   2  20      537.34      815.18    185.32 o 
  -9   2  20        7.41        0.00     70.12 o 
  -8   2  20        3.05       85.50     71.33 o 
  -7   2  20       13.25       84.61     68.98 o 
  -6   2  20       17.39        0.00     68.32 o 
  -5   2  20       16.85      106.44    146.51 o 
  -4   2  20       48.46        0.00     53.84 o 
  -3   2  20      186.01      298.70     75.93 o 
  -2   2  20       28.31       70.39    109.53 o 
 -10   3  20      207.93      313.05    115.20 o 
  -9   3  20      349.54      228.42     92.30 o 
  -8   3  20      108.93      261.19    199.72 o 
  -7   3  20      600.37      620.95    160.91 o 
  -6   3  20      912.69     1202.56    454.55 o 
  -5   3  20       48.53       53.68    101.54 o 
  -4   3  20       89.07       15.03     57.60 o 
  -3   3  20      728.21      861.51    150.26 o 
 -10   4  20       15.34        0.00     74.53 o 
  -9   4  20        7.09       10.55     72.73 o 
  -8   4  20       25.93       50.48     71.98 o 
  -7   4  20        1.22       41.15     69.55 o 
  -6   4  20      226.20      309.29    171.55 o 
  -5   4  20        9.30        0.00     98.27 o 
  -4   4  20        2.35       77.64     63.86 o 
  -3   4  20       11.80       26.30     57.60 o 
 -10   5  20       64.38       57.90     80.93 o 
  -9   5  20      598.30      757.42    381.29 o 
  -8   5  20      643.26      753.35    174.68 o 
  -7   5  20      511.54      600.98    207.24 o 
  -6   5  20      200.07      276.73    184.07 o 
  -5   5  20       96.89       80.01    101.24 o 
  -4   5  20       21.08        0.00     49.83 o 
  -3   5  20      448.38      449.54    100.18 o 
  -9   6  20        6.67        0.00     74.52 o 
  -8   6  20      433.57      700.07    195.34 o 
  -7   6  20       39.80        0.00     67.70 o 
  -6   6  20      540.96      684.95    211.62 o 
  -5   6  20        4.91        8.24     94.66 o 
  -4   6  20       18.30       22.72     53.21 o 
  -3   6  20      159.26      207.38     64.94 o 
  -9   7  20      219.71      239.94     99.21 o 
  -8   7  20      190.42      165.61     89.02 o 
  -7   7  20      849.47     1064.65    232.91 o 
  -6   7  20       47.51        0.00    154.02 o 
  -5   7  20        6.20        0.00     91.06 o 
  -4   7  20        8.52      108.10    110.11 o 
  -8   8  20      382.87      331.06    104.10 o 
  -7   8  20      129.34      122.71    155.27 o 
  -6   8  20      410.21      345.38    155.90 o 
  -5   8  20       72.95       81.93    115.83 o 
  -4   8  20      132.02       71.49    116.79 o 
  -7   9  20      504.75      449.54    212.87 o 
  -6   9  20        0.05        0.00    120.18 o 
  -5   9  20       19.80        0.00    106.94 o 
 -10   1  21      133.81      128.31    142.12 o 
  -9   1  21      100.42        5.01     82.64 o 
  -8   1  21       79.15       43.83     86.40 o 
  -7   1  21      523.81      795.14    176.56 o 
  -6   1  21       64.16      152.77    164.04 o 
  -5   1  21       48.58      303.69    125.85 o 
  -4   1  21      246.28       70.12     70.12 o 
 -10   2  21       23.83       45.08     90.16 o 
  -9   2  21      147.47      162.79     88.91 o 
  -8   2  21       90.22       31.96     90.16 o 
  -7   2  21      933.84      933.98    155.08 o 
  -6   2  21        9.38        0.00    146.51 o 
  -5   2  21       44.62        1.25    151.52 o 
  -4   2  21        7.15       53.84     63.86 o 
  -9   3  21       86.90       18.94     75.20 o 
  -8   3  21       50.88       89.14     77.61 o 
  -7   3  21       63.61       45.74     75.47 o 
  -6   3  21        7.82       60.11    170.30 o 
  -5   3  21        3.18      133.98    167.79 o 
  -4   3  21      142.78      204.11     77.64 o 
  -9   4  21      328.40       65.10     79.92 o 
  -8   4  21        7.72       45.64     74.75 o 
  -7   4  21     1107.13     1192.55    182.26 o 
  -6   4  21        2.56       37.57    161.53 o 
  -5   4  21        1.27       58.85    155.27 o 
  -4   4  21       56.21        0.00     66.37 o 
  -9   5  21       40.91      112.59     81.05 o 
  -8   5  21      365.90      498.09    117.57 o 
  -7   5  21       12.67       56.35    150.26 o 
  -6   5  21      207.35      146.72    115.24 o 
  -5   5  21       18.72      179.72    210.99 o 
  -8   6  21      100.25      179.48     88.52 o 
  -7   6  21      579.01      596.04    220.39 o 
  -6   6  21       71.31      165.92    118.65 o 
  -5   6  21        1.28        0.00    106.94 o 
  -7   7  21       69.57        0.00    187.83 o 
  -8   0  22     1557.22     1907.09    369.40 o 
  -8   1  22        0.54      234.16    110.19 o 
  -7   1  22       37.05       15.03     87.65 o 
  -8   2  22      221.17      374.41    125.22 o 
  -7   2  22       27.38        0.00     74.60 o 
  -6   2  22        7.64        0.00    161.53 o 
  -7   3  22      709.80      781.37    231.66 o 
                                                 
